# Supplementary material for: Evidence for the Rapid and Divergent Evolution of Mycoplasmas: Structural and Phylogenetic Analysis of Enolases
Source: Front Mol Biosci. 2022 Jan 25;8:811106. doi: 10.3389/fmolb.2021.811106 (PMC8822174; doi:10.3389/fmolb.2021.811106)
Supplement: Supplementary file 1 [file DataSheet4.CSV]

Dataset S4. Sequence similarity matrix between two enolases from different Mammlian species (%)
	1:Homo_sapiens	2:Pan_troglodytes	3:Suricata_suricatta	4:Bos_taurus	5:Monodon_monoceros	6:Mesocricetus_auratus	7:Camelus_ferus	8:Equus_caballus	9:Sus_scrofa	10:Ursus_arctos_horribilis	11:Octodon_degus	12:Pteropus_alecto	13:Aotus_nancymaae	14:Rhinopithecus_roxellana	15:Macaca_fascicularis	16:Pongo_abelii	17:Piliocolobus_tephrosceles	18:Theropithecus_gelada	19:Macaca_mulatta	20:Nomascus_leucogenys	21:Callorhinus_ursinus	22:Cricetulus_griseus	23:Vombatus_ursinus	24:Myotis_brandtii	25:Myotis_davidii	26:Meriones_unguiculatus	27:Peromyscus_leucopus	28:Rattus_norvegicus	29:Grammomys_surdaster	30:Desmodus_rotundus	31:Ictidomys_tridecemlineatus	32:Mus_pahari	33:Loxodonta_africana	34:Cervus_elaphus_hippelaphus	35:Methanococcus_jannaschii	36:Campylobacter_jejuni	37:Coxiella_burnetii	38:Synechococcus_elongatus	39:Escherichia_coli	40:Bacillus_subtilis	41:Staphylococcus_aureus	42:Enterococcus_hirae	43:Streptococcus_pneumoniae	44:Saccharomyces_cerevisiae	45:Trypanosoma_brucei	46:Drosophila_melanogaster	47:Homarus_gammarus	48:Chloroflexus_Aurantiacus	49:Anaerostipes_Caccae
1:Homo_sapiens	100	100	95.38	95.61	95.38	95.84	95.84	96.54	96.3	96.07	96.54	97.23	98.85	99.54	99.54	99.77	99.54	99.77	99.77	99.77	96.3	93.46	92.84	93.76	94	94.69	95.38	94.69	94.92	95.61	96.07	94.92	95.84	95.61	57.35	48.53	49.4	52.76	52.97	51.54	49.88	50.71	47.87	63.51	59.67	72.85	72.62	53.96	52.64
2:Pan_troglodytes	100	100	95.39	95.62	95.39	95.85	95.85	96.54	96.31	96.08	96.54	97.24	98.85	99.54	99.54	99.77	99.54	99.77	99.77	99.77	96.31	93.47	92.86	93.78	94.01	94.7	95.39	94.7	94.93	95.62	96.08	94.93	95.85	95.62	57.21	48.41	49.29	52.63	52.84	51.42	49.76	50.59	47.75	63.51	59.76	72.69	72.62	53.83	52.52
3:Suricata_suricatta	95.38	95.39	100	96.54	96.77	95.62	96.54	97.24	96.31	96.77	95.16	96.08	94.7	95.39	94.93	95.16	94.93	95.16	95.16	95.16	97	93.01	92.63	94.24	94.24	94.24	95.39	94.47	94.47	95.16	94.93	94.24	94.93	96.54	57.21	47.92	49.52	53.11	53.32	51.9	50.24	51.3	47.99	61.43	59.53	73.61	72.62	53.83	53.24
4:Bos_taurus	95.61	95.62	96.54	100	97	96.77	97.7	96.54	97.24	96.31	94.93	95.85	95.62	96.08	95.62	95.39	95.62	95.85	95.85	95.39	96.54	93.94	92.17	94.7	95.16	94.93	95.85	95.16	94.93	94.7	95.16	94.93	94.93	99.54	57.21	47.43	49.05	52.15	52.84	51.66	50.24	50.83	47.75	62.36	59.76	73.38	71.69	53.35	53.48
5:Monodon_monoceros	95.38	95.39	96.77	97	100	96.54	97	97	96.77	97	94.47	96.31	94.47	95.39	94.93	95.16	94.93	95.16	95.16	95.16	97.24	93.94	92.4	94.47	94.93	94.47	96.54	94.01	94.01	94.7	94.47	93.78	94.47	97	57.93	48.17	49.29	52.39	53.32	52.13	50	51.06	47.75	62.59	59.29	73.38	72.39	53.83	53.72
6:Mesocricetus_auratus	95.84	95.85	95.62	96.77	96.54	100	97.47	96.08	96.31	96.54	95.85	96.31	94.93	95.85	95.85	95.62	95.85	96.08	96.08	95.62	96.08	96.5	92.86	94.01	94.93	96.54	98.16	96.54	96.31	93.78	95.39	96.31	95.39	96.77	57.69	48.66	49.29	52.63	52.84	51.66	50.24	50.83	47.99	63.28	60.24	73.61	73.09	54.31	53.72
7:Camelus_ferus	95.84	95.85	96.54	97.7	97	97.47	100	96.54	97.7	96.77	95.85	96.77	95.39	95.85	95.85	95.62	95.85	96.08	96.08	95.62	96.31	94.64	92.4	94.47	95.39	95.85	96.77	95.62	95.39	94.01	95.16	95.16	95.39	97.7	57.45	48.17	49.05	52.63	52.61	51.9	50.24	51.06	47.75	63.28	60.24	73.15	72.62	54.07	53.96
8:Equus_caballus	96.54	96.54	97.24	96.54	97	96.08	96.54	100	96.08	97.7	95.39	97.7	95.39	96.54	96.08	96.31	96.08	96.31	96.31	96.31	97.93	93.47	92.63	95.39	95.85	94.7	96.31	94.7	94.7	96.08	95.62	93.78	95.16	97	57.93	47.92	50	52.87	53.79	51.42	50.47	50.83	47.75	62.82	60	73.84	72.39	53.59	52.76
9:Sus_scrofa	96.3	96.31	96.31	97.24	96.77	96.31	97.7	96.08	100	96.77	95.39	96.77	96.31	95.85	95.85	96.08	95.85	96.08	96.08	96.08	96.54	93.71	92.4	94.01	94.24	95.39	96.08	95.39	95.16	94.24	95.62	95.39	95.39	97.24	57.69	47.68	49.52	52.87	53.32	51.66	50	50.83	47.52	62.82	59.76	73.61	72.85	53.59	53.24
10:Ursus_arctos_horribilis	96.07	96.08	96.77	96.31	97	96.54	96.77	97.7	96.77	100	95.62	97.24	94.93	96.08	95.62	95.85	95.62	95.85	95.85	95.85	98.85	93.47	92.63	94.24	95.16	95.39	95.85	95.39	95.85	95.16	94.93	94.7	94.93	96.31	57.93	47.92	50	52.39	53.32	51.9	49.76	51.06	47.99	62.59	60	73.61	72.85	54.07	53.72
11:Octodon_degus	96.54	96.54	95.16	94.93	94.47	95.85	95.85	95.39	95.39	95.62	100	95.62	95.39	96.31	96.31	96.31	96.31	96.54	96.54	96.31	95.16	93.47	93.09	93.55	94.01	94.01	94.93	94.47	94.7	94.93	94.93	94.7	94.47	94.93	57.45	48.66	49.29	52.87	52.84	51.18	50.24	50.59	47.99	62.82	60	73.38	73.09	53.59	52.76
12:Pteropus_alecto	97.23	97.24	96.08	95.85	96.31	96.31	96.77	97.7	96.77	97.24	95.62	100	96.08	96.77	96.77	97	96.77	97	97	97	97.47	93.71	92.86	94.24	94.7	95.39	96.31	94.93	94.93	94.7	95.85	94.01	95.62	95.85	57.69	47.92	49.76	52.39	53.08	51.9	49.76	50.59	47.28	63.74	59.76	73.38	73.32	53.35	52.28
13:Aotus_nancymaae	98.85	98.85	94.7	95.62	94.47	94.93	95.39	95.39	96.31	94.93	95.39	96.08	100	98.39	98.39	98.62	98.39	98.62	98.62	98.62	95.16	92.54	91.94	93.09	93.32	94.01	94.7	95.16	95.16	94.7	95.85	95.39	95.16	95.62	57.69	48.17	49.29	52.87	53.08	51.66	50.24	50.83	47.99	63.28	60.24	72.92	72.39	53.35	52.76
14:Rhinopithecus_roxellana	99.54	99.54	95.39	96.08	95.39	95.85	95.85	96.54	95.85	96.08	96.31	96.77	98.39	100	99.54	99.31	99.54	99.77	99.77	99.31	96.31	93.47	93.32	94.24	94.47	94.24	94.93	94.24	94.47	95.85	95.62	94.47	95.39	96.08	57.21	48.66	49.29	52.39	52.84	51.9	50.24	51.06	48.23	63.51	59.76	72.45	72.62	53.83	53
15:Macaca_fascicularis	99.54	99.54	94.93	95.62	94.93	95.85	95.85	96.08	95.85	95.62	96.31	96.77	98.39	99.54	100	99.31	99.54	99.77	99.77	99.31	95.85	93.47	92.86	93.78	94.01	94.24	94.93	94.24	94.47	95.39	95.62	94.47	95.39	95.62	56.73	48.41	48.81	52.15	52.37	51.42	49.76	50.59	47.75	63.51	59.76	72.22	72.62	53.35	52.52
16:Pongo_abelii	99.77	99.77	95.16	95.39	95.16	95.62	95.62	96.31	96.08	95.85	96.31	97	98.62	99.31	99.31	100	99.31	99.54	99.54	99.54	96.08	93.24	92.63	93.55	93.78	94.47	95.16	94.47	94.7	95.39	95.85	94.7	95.62	95.39	56.97	48.17	49.05	52.39	52.61	51.18	49.53	50.35	47.52	63.28	59.53	72.45	72.39	53.59	52.28
17:Piliocolobus_tephrosceles	99.54	99.54	94.93	95.62	94.93	95.85	95.85	96.08	95.85	95.62	96.31	96.77	98.39	99.54	99.54	99.31	100	99.77	99.77	99.31	95.85	93.47	92.86	93.78	94.01	94.24	94.93	94.24	94.47	95.39	95.62	94.47	95.39	95.62	56.73	48.66	48.81	52.39	52.61	51.66	49.76	50.59	47.75	63.74	60.24	72.22	73.09	53.59	52.76
18:Theropithecus_gelada	99.77	99.77	95.16	95.85	95.16	96.08	96.08	96.31	96.08	95.85	96.54	97	98.62	99.77	99.77	99.54	99.77	100	100	99.54	96.08	93.71	93.09	92.79	93.42	94.47	92.86	94.47	94.7	95.62	95.85	94.7	95.62	93.53	56.03	48.18	49.05	51.65	52.61	51.54	49.88	50.71	47.88	63.74	59.58	71.46	72.85	53.33	51.89
19:Macaca_mulatta	99.77	99.77	95.16	95.85	95.16	96.08	96.08	96.31	96.08	95.85	96.54	97	98.62	99.77	99.77	99.54	99.77	100	100	99.54	96.08	93.71	93.09	94.01	94.24	94.47	95.16	94.47	94.7	95.62	95.85	94.7	95.62	95.85	56.97	48.66	49.05	52.39	52.61	51.66	50	50.83	47.99	63.74	60	72.45	72.85	53.59	52.76
20:Nomascus_leucogenys	99.77	99.77	95.16	95.39	95.16	95.62	95.62	96.31	96.08	95.85	96.31	97	98.62	99.31	99.31	99.54	99.31	99.54	99.54	100	96.08	93.24	92.63	93.55	93.78	94.47	95.16	94.47	94.7	95.39	95.85	94.7	95.62	95.39	57.21	48.41	49.52	52.63	52.61	51.42	49.76	50.59	47.75	63.51	59.76	72.69	72.62	53.83	52.52
21:Callorhinus_ursinus	96.3	96.31	97	96.54	97.24	96.08	96.31	97.93	96.54	98.85	95.16	97.47	95.16	96.31	95.85	96.08	95.85	96.08	96.08	96.08	100	93.24	93.09	94.47	95.16	95.39	95.39	95.39	94.93	95.39	94.7	93.78	94.93	96.54	57.69	47.92	50	52.39	53.32	52.13	49.76	51.06	47.99	62.82	59.76	73.61	72.85	53.83	53.48
22:Cricetulus_griseus	93.46	93.47	93.01	93.94	93.94	96.5	94.64	93.47	93.71	93.47	93.47	93.71	92.54	93.47	93.47	93.24	93.47	93.71	93.71	93.24	93.24	100	91.14	91.61	92.31	94.64	95.57	93.47	93.71	91.61	93.24	93.94	93.01	93.94	57.14	48.17	50.12	53.27	53.35	51.56	50.6	51.44	48.56	64.25	60.24	73.66	71.96	54.33	53.48
23:Vombatus_ursinus	92.84	92.86	92.63	92.17	92.4	92.86	92.4	92.63	92.4	92.63	93.09	92.86	91.94	93.32	92.86	92.63	92.86	93.09	93.09	92.63	93.09	91.14	100	91.01	91.01	92.17	92.4	91.24	90.32	91.94	91.24	90.09	92.86	92.17	57.21	48.17	49.29	52.63	53.08	51.9	50.71	50.12	48.23	63.51	59.53	72.69	72.85	54.07	53
24:Myotis_brandtii	93.76	93.78	94.24	94.7	94.47	94.01	94.47	95.39	94.01	94.24	93.55	94.24	93.09	94.24	93.78	93.55	93.78	92.79	94.01	93.55	94.47	91.61	91.01	100	96.2	92.4	90.65	92.17	91.94	93.78	92.17	92.17	93.78	92.43	56.6	47.22	48.82	51.18	53.08	51.77	49.88	50.71	47.41	62.59	58.88	72.15	72.16	53.1	51.52
25:Myotis_davidii	94	94.01	94.24	95.16	94.93	94.93	95.39	95.85	94.24	95.16	94.01	94.7	93.32	94.47	94.01	93.78	94.01	93.42	94.24	93.78	95.16	92.31	91.01	96.2	100	93.09	92.36	93.09	92.86	93.78	92.86	92.63	93.78	93.93	57.08	47.7	49.29	52.12	53.55	52.01	50.59	51.18	48.11	63.28	59.58	72.6	72.85	53.33	51.98
26:Meriones_unguiculatus	94.69	94.7	94.24	94.93	94.47	96.54	95.85	94.7	95.39	95.39	94.01	95.39	94.01	94.24	94.24	94.47	94.24	94.47	94.47	94.47	95.39	94.64	92.17	92.4	93.09	100	96.08	96.31	95.85	92.63	94.7	94.93	94.24	94.93	57.69	47.92	49.52	53.11	53.08	51.9	50.24	50.59	48.23	63.51	60	74.07	71.69	54.55	53.24
27:Peromyscus_leucopus	95.38	95.39	95.39	95.85	96.54	98.16	96.77	96.31	96.08	95.85	94.93	96.31	94.7	94.93	94.93	95.16	94.93	92.86	95.16	95.16	95.39	95.57	92.4	90.65	92.36	96.08	100	95.85	95.39	94.01	95.39	95.16	95.16	85.88	56.84	47.94	49.76	52.59	53.08	51.3	50.35	50.47	47.64	63.05	59.58	72.83	72.39	53.81	51.76
28:Rattus_norvegicus	94.69	94.7	94.47	95.16	94.01	96.54	95.62	94.7	95.39	95.39	94.47	94.93	95.16	94.24	94.24	94.47	94.24	94.47	94.47	94.47	95.39	93.47	91.24	92.17	93.09	96.31	95.85	100	98.16	92.63	94.93	96.77	94.24	95.16	57.93	47.68	49.52	52.63	53.55	51.42	50	50.59	47.99	62.82	59.76	73.61	72.16	53.83	53.48
29:Grammomys_surdaster	94.92	94.93	94.47	94.93	94.01	96.31	95.39	94.7	95.16	95.85	94.7	94.93	95.16	94.47	94.47	94.7	94.47	94.7	94.7	94.7	94.93	93.71	90.32	91.94	92.86	95.85	95.39	98.16	100	92.17	95.16	98.16	93.55	94.93	57.93	47.43	49.76	52.39	53.32	51.42	49.76	50.59	47.99	62.59	60	73.15	71.93	53.59	53
30:Desmodus_rotundus	95.61	95.62	95.16	94.7	94.7	93.78	94.01	96.08	94.24	95.16	94.93	94.7	94.7	95.85	95.39	95.39	95.39	95.62	95.62	95.39	95.39	91.61	91.94	93.78	93.78	92.63	94.01	92.63	92.17	100	94.01	92.4	93.55	94.7	56.97	48.41	49.52	53.11	53.79	51.42	50.71	51.06	47.99	62.36	59.53	73.15	72.16	53.35	52.28
31:Ictidomys_tridecemlineatus	96.07	96.08	94.93	95.16	94.47	95.39	95.16	95.62	95.62	94.93	94.93	95.85	95.85	95.62	95.62	95.85	95.62	95.85	95.85	95.85	94.7	93.24	91.24	92.17	92.86	94.7	95.39	94.93	95.16	94.01	100	95.16	94.7	95.16	57.93	48.66	50.71	53.59	54.03	51.66	51.42	51.54	48.94	63.51	60.24	73.15	71.93	52.87	52.76
32:Mus_pahari	94.92	94.93	94.24	94.93	93.78	96.31	95.16	93.78	95.39	94.7	94.7	94.01	95.39	94.47	94.47	94.7	94.47	94.7	94.7	94.7	93.78	93.94	90.09	92.17	92.63	94.93	95.16	96.77	98.16	92.4	95.16	100	93.78	94.93	57.69	47.68	49.29	52.63	52.61	50.95	49.53	50.35	47.52	61.89	59.29	72.69	71.46	53.59	53
33:Loxodonta_africana	95.84	95.85	94.93	94.93	94.47	95.39	95.39	95.16	95.39	94.93	94.47	95.62	95.16	95.39	95.39	95.62	95.39	95.62	95.62	95.62	94.93	93.01	92.86	93.78	93.78	94.24	95.16	94.24	93.55	93.55	94.7	93.78	100	94.93	57.69	48.17	49.05	53.11	53.32	51.42	49.76	50.35	47.75	62.82	59.53	72.69	72.62	54.31	53
34:Cervus_elaphus_hippelaphus	95.61	95.62	96.54	99.54	97	96.77	97.7	97	97.24	96.31	94.93	95.85	95.62	96.08	95.62	95.39	95.62	93.53	95.85	95.39	96.54	93.94	92.17	92.43	93.93	94.93	85.88	95.16	94.93	94.7	95.16	94.93	94.93	100	56.37	47.22	49.53	51.65	53.32	51.77	50.35	50.94	47.88	62.36	59.58	72.6	71.69	53.33	52.46
35:Methanococcus_jannaschii	57.35	57.21	57.21	57.21	57.93	57.69	57.45	57.93	57.69	57.93	57.45	57.69	57.69	57.21	56.73	56.97	56.73	56.03	56.97	57.21	57.69	57.14	57.21	56.6	57.08	57.69	56.84	57.93	57.93	56.97	57.93	57.69	57.69	56.37	100	56.63	55.13	55.69	57.31	58.13	55.5	56.22	52.87	58.31	58.27	56.4	56.01	58.13	56.4
36:Campylobacter_jejuni	48.53	48.41	47.92	47.43	48.17	48.66	48.17	47.92	47.68	47.92	48.66	47.92	48.17	48.66	48.41	48.17	48.66	48.18	48.66	48.41	47.92	48.17	48.17	47.22	47.7	47.92	47.94	47.68	47.43	48.41	48.66	47.68	48.17	47.22	56.63	100	56.39	58.65	54.96	58.94	53.86	55.8	53.38	49.02	48.31	47.22	48.66	58.8	55.16
37:Coxiella_burnetii	49.4	49.29	49.52	49.05	49.29	49.29	49.05	50	49.52	50	49.29	49.76	49.29	49.29	48.81	49.05	48.81	49.05	49.05	49.52	50	50.12	49.29	48.82	49.29	49.52	49.76	49.52	49.76	49.52	50.71	49.29	49.05	49.53	55.13	56.39	100	61.03	58.35	60.8	58.69	62.44	61.97	46.54	47.97	47.62	47.61	57.55	54.98
38:Synechococcus_elongatus	52.76	52.63	53.11	52.15	52.39	52.63	52.63	52.87	52.87	52.39	52.87	52.39	52.87	52.39	52.15	52.39	52.39	51.65	52.39	52.63	52.39	53.27	52.63	51.18	52.12	53.11	52.59	52.63	52.39	53.11	53.59	52.63	53.11	51.65	55.69	58.65	61.03	100	61.47	62.12	60.94	64.24	60.47	49.16	49.76	50	50	61.94	59.06
39:Escherichia_coli	52.97	52.84	53.32	52.84	53.32	52.84	52.61	53.79	53.32	53.32	52.84	53.08	53.08	52.84	52.37	52.61	52.61	52.61	52.61	52.61	53.32	53.35	53.08	53.08	53.55	53.08	53.08	53.55	53.32	53.79	54.03	52.61	53.32	53.32	57.31	54.96	58.35	61.47	100	63.29	58.78	65.49	59.25	50.59	51.07	54.16	51.54	58.39	64.37
40:Bacillus_subtilis	51.54	51.42	51.9	51.66	52.13	51.66	51.9	51.42	51.66	51.9	51.18	51.9	51.66	51.9	51.42	51.18	51.66	51.54	51.66	51.42	52.13	51.56	51.9	51.77	52.01	51.9	51.3	51.42	51.42	51.42	51.66	50.95	51.42	51.77	58.13	58.94	60.8	62.12	63.29	100	74.53	75.58	71.86	51.31	51.54	50.12	50.48	63.53	60.71
41:Staphylococcus_aureus	49.88	49.76	50.24	50.24	50	50.24	50.24	50.47	50	49.76	50.24	49.76	50.24	50.24	49.76	49.53	49.76	49.88	50	49.76	49.76	50.6	50.71	49.88	50.59	50.24	50.35	50	49.76	50.71	51.42	49.53	49.76	50.35	55.5	53.86	58.69	60.94	58.78	74.53	100	74.13	81.94	51.3	50	49.17	50.24	60.71	58.16
42:Enterococcus_hirae	50.71	50.59	51.3	50.83	51.06	50.83	51.06	50.83	50.83	51.06	50.59	50.59	50.83	51.06	50.59	50.35	50.59	50.71	50.83	50.59	51.06	51.44	50.12	50.71	51.18	50.59	50.47	50.59	50.59	51.06	51.54	50.35	50.35	50.94	56.22	55.8	62.44	64.24	65.49	75.58	74.13	100	82.87	50.47	52.26	50.24	50.12	61.65	63.29
43:Streptococcus_pneumoniae	47.87	47.75	47.99	47.75	47.75	47.99	47.75	47.75	47.52	47.99	47.99	47.28	47.99	48.23	47.75	47.52	47.75	47.88	47.99	47.75	47.99	48.56	48.23	47.41	48.11	48.23	47.64	47.99	47.99	47.99	48.94	47.52	47.75	47.88	52.87	53.38	61.97	60.47	59.25	71.86	81.94	82.87	100	50.24	49.17	46.92	48.22	60.24	58.35
44:Saccharomyces_cerevisiae	63.51	63.51	61.43	62.36	62.59	63.28	63.28	62.82	62.82	62.59	62.82	63.74	63.28	63.51	63.51	63.28	63.74	63.74	63.74	63.51	62.82	64.25	63.51	62.59	63.28	63.51	63.05	62.82	62.59	62.36	63.51	61.89	62.82	62.36	58.31	49.02	46.54	49.16	50.59	51.31	51.3	50.47	50.24	100	59.43	65.05	64.35	53.72	51.44
45:Trypanosoma_brucei	59.67	59.76	59.53	59.76	59.29	60.24	60.24	60	59.76	60	60	59.76	60.24	59.76	59.76	59.53	60.24	59.58	60	59.76	59.76	60.24	59.53	58.88	59.58	60	59.58	59.76	60	59.53	60.24	59.29	59.53	59.58	58.27	48.31	47.97	49.76	51.07	51.54	50	52.26	49.17	59.43	100	59.35	59.06	52.38	52.01
46:Drosophila_melanogaster	72.85	72.69	73.61	73.38	73.38	73.61	73.15	73.84	73.61	73.61	73.38	73.38	72.92	72.45	72.22	72.45	72.22	71.46	72.45	72.69	73.61	73.66	72.69	72.15	72.6	74.07	72.83	73.61	73.15	73.15	73.15	72.69	72.69	72.6	56.4	47.22	47.62	50	54.16	50.12	49.17	50.24	46.92	65.05	59.35	100	78.24	51.9	48.23
47:Homarus_gammarus	72.62	72.62	72.62	71.69	72.39	73.09	72.62	72.39	72.85	72.85	73.09	73.32	72.39	72.62	72.62	72.39	73.09	72.85	72.85	72.62	72.85	71.96	72.85	72.16	72.85	71.69	72.39	72.16	71.93	72.16	71.93	71.46	72.62	71.69	56.01	48.66	47.61	50	51.54	50.48	50.24	50.12	48.22	64.35	59.06	78.24	100	51.67	49.64
48:Chloroflexus_Aurantiacus	53.96	53.83	53.83	53.35	53.83	54.31	54.07	53.59	53.59	54.07	53.59	53.35	53.35	53.83	53.35	53.59	53.59	53.33	53.59	53.83	53.83	54.33	54.07	53.1	53.33	54.55	53.81	53.83	53.59	53.35	52.87	53.59	54.31	53.33	58.13	58.8	57.55	61.94	58.39	63.53	60.71	61.65	60.24	53.72	52.38	51.9	51.67	100	58.73
49:Anaerostipes_Caccae	52.64	52.52	53.24	53.48	53.72	53.72	53.96	52.76	53.24	53.72	52.76	52.28	52.76	53	52.52	52.28	52.76	51.89	52.76	52.52	53.48	53.48	53	51.52	51.98	53.24	51.76	53.48	53	52.28	52.76	53	53	52.46	56.4	55.16	54.98	59.06	64.37	60.71	58.16	63.29	58.35	51.44	52.01	48.23	49.64	58.73	100
50:Lactobacillus_Gasseri	51.07	50.95	51.9	50.95	51.18	51.18	51.18	51.42	50.95	51.9	50.71	51.18	50.95	50.95	50.47	50.71	50.71	50.59	50.71	50.95	51.66	51.08	50.47	50.83	51.54	51.9	51.06	51.9	51.66	50.71	51.42	51.18	50.71	51.06	58.85	55.31	59.15	61.41	62.59	69.53	67.06	69.84	68.29	50.12	52.02	48.46	49.52	61.88	59.06
51:Streptococcus_Suis	48.34	48.23	48.23	47.99	47.99	48.46	48.23	48.23	47.75	48.7	48.94	47.75	48.46	48.7	48.23	47.99	48.23	48.35	48.46	48.23	48.46	48.56	48.7	48.11	49.06	48.7	48.11	48.46	48.46	48.7	48.94	47.99	47.28	48.11	52.63	52.9	60.33	60.24	59.02	71.63	81.48	80.51	93.78	50.95	50.12	48.1	49.64	61.65	57.88
52:Mycoplasma_hyopneumoniae	48	47.89	48.36	47.42	47.65	47.89	47.65	47.65	48.36	48.12	48.12	47.42	47.89	47.89	47.42	47.65	47.42	47.54	47.65	47.65	48.12	47.98	48.12	47.54	47.54	48.36	47.54	48.36	48.59	47.65	47.89	48.36	48.59	47.54	54.2	53.27	54.59	54.72	55.63	60.51	57.77	60	57.51	48	47.51	45.65	48.46	57.78	53.43
53:Mycoplasma_bovis	50.82	50.7	50.94	50.7	51.17	50.94	50.94	51.41	50.7	51.41	49.77	50.7	50.94	50.7	50.23	50.47	50.23	50.35	50.47	50.94	51.17	50.71	50	50.82	51.52	50.7	51.29	51.17	51.17	50.94	50.7	51.41	51.64	50.82	55.5	56.28	54.12	56.84	56.44	58.74	57.31	60.7	55.43	50.35	49.53	48.36	48.94	57.18	57.65
54:Mycoplasma_pneumoniae	48.25	48.14	47.67	48.14	47.67	48.37	48.6	48.14	48.84	48.37	48.14	48.84	48.37	47.91	47.91	47.91	47.91	47.37	48.14	48.14	48.6	48.24	49.53	47.15	48.06	48.6	47.15	48.37	47.91	47.91	48.37	47.91	48.37	47.38	52.47	51.56	55.14	57.67	55.68	54.88	53.7	56.25	54.13	49.42	48.02	49.08	48.83	54.23	53.35
[truncated: 5 more columns]
