# Supplementary material for: Evidence for the Rapid and Divergent Evolution of Mycoplasmas: Structural and Phylogenetic Analysis of Enolases
Source: Front Mol Biosci. 2022 Jan 25;8:811106. doi: 10.3389/fmolb.2021.811106 (PMC8822174; doi:10.3389/fmolb.2021.811106)
Supplement: Supplementary file 3 [file DataSheet3.CSV]

Dataset S3. Sequence similarity matrix between two enolases from different Enterobacteriaceae species (%)
	Escherichia_coli	Shigella_sonnei	Escherichia_albertii	Salmonella_enterica	Citrobacter_rodentium	Enterobacter_timonensis	Erwinia_teleogrylli	Escherichia_alba	Franconibacter_helveticus	Klebsiella_aerogenes	Metakosakonia_massiliensis	Leclercia	Shimwellia_blattae	Cronobacter_sakazakii	Cronobacter_universalis	Cronobacter_malonaticus	Cronobacter_turicensis	Klebsiella_pneumoniae	Enterobacter_ludwigii	Enterobacter_hormaechei	Cronobacter_dublinensis	Klebsiella_oxytoca	Citrobacter_freundii	Enterobacter_cloacae	Klebsiella_quasipneumoniae	Superficieibacter_electus	Yersinia_pestis	Pectobacterium_aquaticum	Yersinia_massiliensis	Serratia_odorifera	Serratia_oryzae	Izhakiella_australiensis	Izhakiella_capsodis	Serratia_fonticola	Kosakonia_sacchari	Erwinia_amylovora	Erwinia_mallotivora	Atlantibacter_hermannii	Brenneria_salicis	Dickeya_dianthicola	Kosakonia_oryzendophytica	Kluyvera_intermedia	Siccibacter_colletis	Kluyvera_cryocrescens	Kluyvera_georgiana	Yokenella_regensburgei	Kosakonia_cowanii	Raoultella_terrigena	Lelliottia_amnigena
Escherichia_coli	100	99.77	99.54	98.61	98.61	98.38	97.91	97.68	97.91	97.45	97.68	97.67	97.22	97.22	97.22	97.22	97.22	96.98	96.98	96.98	96.98	96.98	97.22	96.75	96.52	96.75	94.19	95.12	94.42	94.65	94.88	95.13	94.66	95.12	95.13	93.95	95.12	95.13	95.81	95.36	95.13	95.82	95.58	96.28	96.52	96.52	96.52	96.29	96.28
Shigella_sonnei	99.77	100	99.31	98.38	98.38	98.15	97.69	97.45	97.69	97.22	97.45	97.45	96.99	96.99	96.99	96.99	96.99	96.76	96.76	96.76	96.76	96.76	96.99	96.53	96.3	96.53	93.97	94.9	94.2	94.43	94.66	94.91	94.44	94.9	94.91	93.74	94.9	94.91	95.59	95.14	94.91	95.6	95.36	96.06	96.3	96.3	96.3	96.06	96.06
Escherichia_albertii	99.54	99.31	100	98.15	98.15	97.92	97.45	97.22	97.92	96.99	97.22	97.22	96.76	97.22	97.22	97.22	97.22	96.53	96.53	96.53	96.99	96.53	96.76	96.3	96.06	96.3	94.2	94.66	94.43	94.66	94.9	95.14	94.68	95.13	94.68	93.97	95.13	95.14	95.36	94.91	94.68	95.37	95.59	95.82	96.06	96.53	96.06	95.83	95.82
Salmonella_enterica	98.61	98.38	98.15	100	99.54	99.31	99.07	98.38	98.38	98.15	98.61	98.38	96.3	98.15	97.69	97.92	97.92	97.69	97.22	97.22	97.92	97.45	96.76	97.22	97.22	97.69	93.74	95.13	94.66	94.66	95.13	95.14	94.44	94.9	96.06	93.97	94.9	95.14	95.82	95.83	96.06	95.6	96.52	96.06	96.06	96.76	96.99	96.99	96.98
Citrobacter_rodentium	98.61	98.38	98.15	99.54	100	99.07	99.07	98.38	98.61	97.92	98.61	98.38	96.06	98.61	98.15	98.38	98.38	97.45	97.45	97.45	98.38	97.22	96.53	97.69	96.99	97.45	93.74	94.9	94.43	94.43	94.9	95.14	94.44	94.66	96.06	94.2	94.9	95.14	95.59	95.6	96.06	95.6	96.52	96.06	95.83	96.76	96.99	96.99	96.98
Enterobacter_timonensis	98.38	98.15	97.92	99.31	99.07	100	99.54	97.92	98.15	98.84	99.07	98.84	96.99	98.15	97.69	97.92	97.92	97.92	96.76	96.76	97.92	98.15	96.76	96.76	97.69	97.92	93.97	95.59	94.9	94.9	95.36	95.37	94.68	95.13	96.3	93.5	94.66	94.68	96.52	96.3	96.3	95.83	96.98	95.82	96.06	96.99	97.45	96.99	97.45
Erwinia_teleogrylli	97.91	97.69	97.45	99.07	99.07	99.54	100	97.92	97.69	98.38	99.07	98.84	96.53	98.15	97.69	97.92	97.92	97.45	96.76	96.76	97.92	97.69	96.3	96.76	97.22	97.45	93.5	95.13	94.43	94.43	94.9	94.91	94.68	94.66	96.3	93.5	94.2	94.68	96.06	95.83	96.3	95.83	96.98	95.82	95.6	96.53	97.45	96.99	97.45
Escherichia_alba	97.68	97.45	97.22	98.38	98.38	97.92	97.92	100	97.45	97.22	97.69	97.68	96.06	98.38	98.38	98.38	98.15	96.76	97.45	96.99	97.22	97.45	96.06	96.99	96.3	96.76	93.27	94.43	93.97	93.74	94.66	95.6	94.91	93.97	96.06	93.5	94.2	94.21	95.13	95.14	96.06	95.83	96.06	96.29	95.6	96.06	96.99	97.22	97.22
Franconibacter_helveticus	97.91	97.69	97.92	98.38	98.61	98.15	97.69	97.45	100	96.99	97.69	96.98	95.83	98.15	98.15	98.38	98.38	96.53	96.53	96.53	98.38	96.76	96.06	96.76	96.06	96.53	94.9	95.59	95.59	95.13	96.06	96.3	95.6	95.36	95.37	94.9	96.06	95.14	95.82	96.06	95.37	94.91	96.06	95.36	95.14	97.45	96.3	96.06	96.06
Klebsiella_aerogenes	97.45	97.22	96.99	98.15	97.92	98.84	98.38	97.22	96.99	100	98.38	98.38	97.92	97.22	96.99	97.45	97.45	98.61	97.22	97.22	96.76	98.15	96.76	97.22	98.38	97.69	93.97	95.36	95.13	94.9	95.36	94.44	93.75	95.13	96.53	93.74	94.9	94.91	95.82	95.6	96.53	95.83	96.29	95.82	96.06	97.22	96.99	97.45	97.91
Metakosakonia_massiliensis	97.68	97.45	97.22	98.61	98.61	99.07	99.07	97.69	97.69	98.38	100	98.61	96.3	97.69	97.92	98.38	98.38	97.45	96.53	96.53	97.92	97.45	96.06	96.53	97.22	96.99	94.2	96.06	95.36	95.13	95.59	95.37	94.68	95.36	96.99	94.43	94.66	95.14	96.52	96.3	96.99	95.6	96.98	95.59	95.37	96.99	98.38	96.76	97.22
Leclercia	97.67	97.45	97.22	98.38	98.38	98.84	98.84	97.68	96.98	98.38	98.61	100	96.75	97.45	97.45	97.45	97.45	96.98	96.98	96.98	97.22	97.45	96.06	96.98	96.75	97.22	93.27	94.66	93.97	94.2	94.66	94.2	93.5	94.43	95.82	93.5	93.74	94.2	95.59	95.36	95.82	95.59	96.52	96.06	95.82	96.06	97.45	97.68	98.14
Shimwellia_blattae	97.22	96.99	96.76	96.3	96.06	96.99	96.53	96.06	95.83	97.92	96.3	96.75	100	95.83	96.3	95.83	95.83	97.22	96.06	96.06	95.83	96.99	96.53	96.06	96.99	96.3	94.43	95.36	95.13	94.9	95.59	94.44	94.21	95.36	95.6	93.97	95.13	94.91	96.06	95.37	95.14	96.3	95.82	95.82	96.06	95.37	95.37	96.3	96.75
Cronobacter_sakazakii	97.22	96.99	97.22	98.15	98.61	98.15	98.15	98.38	98.15	97.22	97.69	97.45	95.83	100	99.07	99.31	99.07	96.76	96.99	96.53	98.38	97.22	95.37	96.76	96.3	96.53	93.74	94.43	94.43	93.97	95.36	96.06	95.37	94.2	96.06	93.74	94.43	94.21	95.13	95.14	96.06	95.6	96.52	95.59	94.91	96.76	96.99	96.53	96.98
Cronobacter_universalis	97.22	96.99	97.22	97.69	98.15	97.69	97.69	98.38	98.15	96.99	97.92	97.45	96.3	99.07	100	99.54	99.31	96.99	96.99	96.53	98.84	97.22	95.37	96.76	96.53	96.06	94.66	95.13	95.13	94.9	95.82	96.53	95.83	95.13	96.53	94.43	95.13	94.91	95.36	95.37	96.06	95.6	96.75	95.59	94.91	96.99	97.22	96.53	96.98
Cronobacter_malonaticus	97.22	96.99	97.22	97.92	98.38	97.92	97.92	98.38	98.38	97.45	98.38	97.45	95.83	99.31	99.54	100	99.77	96.99	96.99	96.53	98.61	97.22	95.37	96.76	96.53	96.3	94.2	95.13	95.13	94.43	95.36	96.3	95.6	94.66	96.53	94.43	95.13	94.91	95.36	95.37	96.53	95.6	96.75	95.59	94.91	97.45	97.69	96.53	96.98
Cronobacter_turicensis	97.22	96.99	97.22	97.92	98.38	97.92	97.92	98.15	98.38	97.45	98.38	97.45	95.83	99.07	99.31	99.77	100	96.99	96.99	96.53	98.61	97.22	95.37	96.76	96.53	96.3	94.2	95.13	95.13	94.43	95.36	96.06	95.37	94.66	96.53	94.43	95.13	94.91	95.36	95.37	96.53	95.6	96.75	95.59	94.91	97.45	97.45	96.53	96.98
Klebsiella_pneumoniae	96.98	96.76	96.53	97.69	97.45	97.92	97.45	96.76	96.53	98.61	97.45	96.98	97.22	96.76	96.99	96.99	96.99	100	96.3	96.3	96.76	97.22	96.99	96.3	99.54	96.76	94.43	96.06	95.59	95.13	95.82	94.68	93.98	95.59	97.45	93.97	95.36	95.14	95.59	96.06	96.99	96.06	96.06	95.82	96.53	96.76	96.06	96.06	96.52
Enterobacter_ludwigii	96.98	96.76	96.53	97.22	97.45	96.76	96.76	97.45	96.53	97.22	96.53	96.98	96.06	96.99	96.99	96.99	96.99	96.3	100	99.54	96.3	98.61	97.69	99.31	95.83	97.92	93.97	93.97	94.2	93.97	94.9	93.75	93.29	94.2	97.22	93.97	95.13	94.91	94.43	94.44	97.69	97.45	95.36	97.91	97.22	96.53	95.37	99.31	98.84
Enterobacter_hormaechei	96.98	96.76	96.53	97.22	97.45	96.76	96.76	96.99	96.53	97.22	96.53	96.98	96.06	96.53	96.53	96.53	96.53	96.3	99.54	100	96.3	98.15	97.69	99.31	95.83	97.45	93.97	93.97	94.2	93.97	94.9	93.29	92.82	94.2	96.76	93.97	95.13	94.91	94.43	94.44	97.22	96.99	95.36	97.45	96.76	96.06	94.91	98.84	98.38
Cronobacter_dublinensis	96.98	96.76	96.99	97.92	98.38	97.92	97.92	97.22	98.38	96.76	97.92	97.22	95.83	98.38	98.84	98.61	98.61	96.76	96.3	96.3	100	96.53	95.14	96.53	96.3	95.83	94.9	95.59	95.59	95.13	96.06	96.76	96.06	95.36	96.06	95.36	96.06	95.37	96.29	95.83	95.6	95.37	97.68	94.9	94.21	96.99	96.76	95.83	96.29
Klebsiella_oxytoca	96.98	96.76	96.53	97.45	97.22	98.15	97.69	97.45	96.76	98.15	97.45	97.45	96.99	97.22	97.22	97.22	97.22	97.22	98.61	98.15	96.53	100	97.92	98.15	96.99	98.38	94.43	95.13	95.13	94.9	95.82	94.44	93.75	95.13	97.92	93.74	94.9	94.44	95.82	95.6	97.92	97.69	96.29	97.68	97.45	97.22	96.3	98.84	98.84
Citrobacter_freundii	97.22	96.99	96.76	96.76	96.53	96.76	96.3	96.06	96.06	96.76	96.06	96.06	96.53	95.37	95.37	95.37	95.37	96.99	97.69	97.69	95.14	97.92	100	97.69	96.99	97.45	93.5	94.9	94.2	94.2	94.9	92.82	92.13	94.43	97.22	93.27	94.9	95.37	94.66	95.37	97.69	98.38	94.9	98.61	98.84	95.83	94.91	97.69	97.22
Enterobacter_cloacae	96.75	96.53	96.3	97.22	97.69	96.76	96.76	96.99	96.76	97.22	96.53	96.98	96.06	96.76	96.76	96.76	96.76	96.3	99.31	99.31	96.53	98.15	97.69	100	95.83	97.45	93.74	93.97	94.2	93.97	94.9	93.29	92.59	94.2	96.76	93.97	95.13	94.91	94.43	94.44	97.22	96.99	95.36	97.45	96.76	96.06	94.91	98.84	98.38
Klebsiella_quasipneumoniae	96.52	96.3	96.06	97.22	96.99	97.69	97.22	96.3	96.06	98.38	97.22	96.75	96.99	96.3	96.53	96.53	96.53	99.54	95.83	95.83	96.3	96.99	96.99	95.83	100	96.53	93.97	96.06	95.13	94.66	95.36	94.21	93.52	95.13	97.45	93.5	94.9	94.68	95.36	96.06	96.99	96.06	95.82	95.82	96.53	96.3	95.83	95.83	96.29
Superficieibacter_electus	96.75	96.53	96.3	97.69	97.45	97.92	97.45	96.76	96.53	97.69	96.99	97.22	96.3	96.53	96.06	96.3	96.3	96.76	97.92	97.45	95.83	98.38	97.45	97.45	96.53	100	93.04	94.43	93.97	93.97	94.43	93.98	93.29	94.2	96.53	93.97	95.13	95.14	95.13	94.91	96.99	96.99	95.59	96.98	97.69	96.3	96.3	98.15	98.14
Yersinia_pestis	94.19	93.97	94.2	93.74	93.74	93.97	93.5	93.27	94.9	93.97	94.2	93.27	94.43	93.74	94.66	94.2	94.2	94.43	93.97	93.97	94.9	94.43	93.5	93.74	93.97	93.04	100	96.06	98.84	97.68	97.45	95.36	94.43	97.68	94.43	95.36	96.06	95.13	95.36	95.13	93.74	93.5	94.9	92.81	93.04	95.13	92.81	93.27	93.27
Pectobacterium_aquaticum	95.12	94.9	94.66	95.13	94.9	95.59	95.13	94.43	95.59	95.36	96.06	94.66	95.36	94.43	95.13	95.13	95.13	96.06	93.97	93.97	95.59	95.13	94.9	93.97	96.06	94.43	96.06	100	97.22	96.06	96.98	96.29	95.13	96.98	96.29	95.82	96.75	95.36	97.45	97.68	95.59	94.9	96.29	94.2	94.43	95.13	94.66	93.97	94.43
Yersinia_massiliensis	94.42	94.2	94.43	94.66	94.43	94.9	94.43	93.97	95.59	95.13	95.36	93.97	95.13	94.43	95.13	95.13	95.13	95.59	94.2	94.2	95.59	95.13	94.2	94.2	95.13	93.97	98.84	97.22	100	97.45	98.14	96.06	94.9	97.91	95.59	95.82	96.98	95.82	96.52	96.29	94.9	94.2	96.06	93.5	93.74	96.06	93.97	93.97	93.97
Serratia_odorifera	94.65	94.43	94.66	94.66	94.43	94.9	94.43	93.74	95.13	94.9	95.13	94.2	94.9	93.97	94.9	94.43	94.43	95.13	93.97	93.97	95.13	94.9	94.2	93.97	94.66	93.97	97.68	96.06	97.45	100	97.91	95.36	94.2	99.07	94.43	96.06	95.82	96.98	95.82	95.59	93.97	93.97	95.36	93.27	93.74	95.82	93.74	93.74	93.74
Serratia_oryzae	94.88	94.66	94.9	95.13	94.9	95.36	94.9	94.66	96.06	95.36	95.59	94.66	95.59	95.36	95.82	95.36	95.36	95.82	94.9	94.9	96.06	95.82	94.9	94.9	95.36	94.43	97.45	96.98	98.14	97.91	100	96.29	95.36	98.61	95.82	96.29	97.22	96.29	96.52	96.29	95.13	94.9	96.06	94.2	94.43	96.29	94.2	94.66	94.66
Izhakiella_australiensis	95.13	94.91	95.14	95.14	95.14	95.37	94.91	95.6	96.3	94.44	95.37	94.2	94.44	96.06	96.53	96.3	96.06	94.68	93.75	93.29	96.76	94.44	92.82	93.29	94.21	93.98	95.36	96.29	96.06	95.36	96.29	100	98.15	96.06	94.21	96.29	96.75	94.21	97.22	95.6	93.75	93.75	95.82	92.58	92.82	96.06	95.37	93.29	93.74
Izhakiella_capsodis	94.66	94.44	94.68	94.44	94.44	94.68	94.68	94.91	95.6	93.75	94.68	93.5	94.21	95.37	95.83	95.6	95.37	93.98	93.29	92.82	96.06	93.75	92.13	92.59	93.52	93.29	94.43	95.13	94.9	94.2	95.36	98.15	100	94.9	93.52	94.43	95.59	93.06	95.82	94.44	93.06	92.59	94.66	91.88	92.13	95.14	94.68	92.59	93.04
Serratia_fonticola	95.12	94.9	95.13	94.9	94.66	95.13	94.66	93.97	95.36	95.13	95.36	94.43	95.36	94.2	95.13	94.66	94.66	95.59	94.2	94.2	95.36	95.13	94.43	94.2	95.13	94.2	97.68	96.98	97.91	99.07	98.61	96.06	94.9	100	95.13	96.52	96.75	97.22	96.29	95.82	94.43	94.2	95.59	93.5	94.2	96.06	93.97	93.97	93.97
Kosakonia_sacchari	95.13	94.91	94.68	96.06	96.06	96.3	96.3	96.06	95.37	96.53	96.99	95.82	95.6	96.06	96.53	96.53	96.53	97.45	97.22	96.76	96.06	97.92	97.22	96.76	97.45	96.53	94.43	96.29	95.59	94.43	95.82	94.21	93.52	95.13	100	94.2	94.9	94.44	95.36	96.06	99.07	97.45	95.82	97.22	96.99	96.06	95.83	97.22	97.22
Erwinia_amylovora	93.95	93.74	93.97	93.97	94.2	93.5	93.5	93.5	94.9	93.74	94.43	93.5	93.97	93.74	94.43	94.43	94.43	93.97	93.97	93.97	95.36	93.74	93.27	93.97	93.5	93.97	95.36	95.82	95.82	96.06	96.29	96.29	94.43	96.52	94.2	100	97.45	96.52	96.75	95.13	93.74	93.74	95.82	93.04	92.58	95.13	93.97	93.5	93.5
Erwinia_mallotivora	95.12	94.9	95.13	94.9	94.9	94.66	94.2	94.2	96.06	94.9	94.66	93.74	95.13	94.43	95.13	95.13	95.13	95.36	95.13	95.13	96.06	94.9	94.9	95.13	94.9	95.13	96.06	96.75	96.98	95.82	97.22	96.75	95.59	96.75	94.9	97.45	100	96.75	97.45	95.82	94.66	94.9	96.52	94.2	94.43	96.29	93.74	94.66	94.66
Atlantibacter_hermannii	95.13	94.91	95.14	95.14	95.14	94.68	94.68	94.21	95.14	94.91	95.14	94.2	94.91	94.21	94.91	94.91	94.91	95.14	94.91	94.91	95.37	94.44	95.37	94.91	94.68	95.14	95.13	95.36	95.82	96.98	96.29	94.21	93.06	97.22	94.44	96.52	96.75	100	95.36	95.37	94.44	95.14	96.29	94.9	94.91	95.14	93.98	94.68	94.66
Brenneria_salicis	95.81	95.59	95.36	95.82	95.59	96.52	96.06	95.13	95.82	95.82	96.52	95.59	96.06	95.13	95.36	95.36	95.36	95.59	94.43	94.43	96.29	95.82	94.66	94.43	95.36	95.13	95.36	97.45	96.52	95.82	96.52	97.22	95.82	96.29	95.36	96.75	97.45	95.36	100	97.91	94.9	95.13	97.91	93.97	93.97	95.36	95.59	94.66	95.13
Dickeya_dianthicola	95.36	95.14	94.91	95.83	95.6	96.3	95.83	95.14	96.06	95.6	96.3	95.36	95.37	95.14	95.37	95.37	95.37	96.06	94.44	94.44	95.83	95.6	95.37	94.44	96.06	94.91	95.13	97.68	96.29	95.59	96.29	95.6	94.44	95.82	96.06	95.13	95.82	95.37	97.91	100	95.6	95.37	97.45	94.9	94.68	94.68	94.91	94.44	94.9
Kosakonia_oryzendophytica	95.13	94.91	94.68	96.06	96.06	96.3	96.3	96.06	95.37	96.53	96.99	95.82	95.14	96.06	96.06	96.53	96.53	96.99	97.69	97.22	95.6	97.92	97.69	97.22	96.99	96.99	93.74	95.59	94.9	93.97	95.13	93.75	93.06	94.43	99.07	93.74	94.66	94.44	94.9	95.6	100	97.92	95.36	97.68	97.69	96.06	95.83	97.69	97.68
Kluyvera_intermedia	95.82	95.6	95.37	95.6	95.6	95.83	95.83	95.83	94.91	95.83	95.6	95.59	96.3	95.6	95.6	95.6	95.6	96.06	97.45	96.99	95.37	97.69	98.38	96.99	96.06	96.99	93.5	94.9	94.2	93.97	94.9	93.75	92.59	94.2	97.45	93.74	94.9	95.14	95.13	95.37	97.92	100	95.82	98.38	98.38	95.83	95.37	97.45	97.45
Siccibacter_colletis	95.58	95.36	95.59	96.52	96.52	96.98	96.98	96.06	96.06	96.29	96.98	96.52	95.82	96.52	96.75	96.75	96.75	96.06	95.36	95.36	97.68	96.29	94.9	95.36	95.82	95.59	94.9	96.29	96.06	95.36	96.06	95.82	94.66	95.59	95.82	95.82	96.52	96.29	97.91	97.45	95.36	95.82	100	94.66	94.2	95.36	95.82	95.59	96.06
Kluyvera_cryocrescens	96.28	96.06	95.82	96.06	96.06	95.82	95.82	96.29	95.36	95.82	95.59	96.06	95.82	95.59	95.59	95.59	95.59	95.82	97.91	97.45	94.9	97.68	98.61	97.45	95.82	96.98	92.81	94.2	93.5	93.27	94.2	92.58	91.88	93.5	97.22	93.04	94.2	94.9	93.97	94.9	97.68	98.38	94.66	100	98.61	95.36	94.9	98.38	97.91
Kluyvera_georgiana	96.52	96.3	96.06	96.06	95.83	96.06	95.6	95.6	95.14	96.06	95.37	95.82	96.06	94.91	94.91	94.91	94.91	96.53	97.22	96.76	94.21	97.45	98.84	96.76	96.53	97.69	93.04	94.43	93.74	93.74	94.43	92.82	92.13	94.2	96.99	92.58	94.43	94.91	93.97	94.68	97.69	98.38	94.2	98.61	100	95.6	94.68	97.69	97.22
Yokenella_regensburgei	96.52	96.3	96.53	96.76	96.76	96.99	96.53	96.06	97.45	97.22	96.99	96.06	95.37	96.76	96.99	97.45	97.45	96.76	96.53	96.06	96.99	97.22	95.83	96.06	96.3	96.3	95.13	95.13	96.06	95.82	96.29	96.06	95.14	96.06	96.06	95.13	96.29	95.14	95.36	94.68	96.06	95.83	95.36	95.36	95.6	100	96.53	96.06	96.06
Kosakonia_cowanii	96.52	96.3	96.06	96.99	96.99	97.45	97.45	96.99	96.3	96.99	98.38	97.45	95.37	96.99	97.22	97.69	97.45	96.06	95.37	94.91	96.76	96.3	94.91	94.91	95.83	96.3	92.81	94.66	93.97	93.74	94.2	95.37	94.68	93.97	95.83	93.97	93.74	93.98	95.59	94.91	95.83	95.37	95.82	94.9	94.68	96.53	100	95.6	96.06
Raoultella_terrigena	96.29	96.06	95.83	96.99	96.99	96.99	96.99	97.22	96.06	97.45	96.76	97.68	96.3	96.53	96.53	96.53	96.53	96.06	99.31	98.84	95.83	98.84	97.69	98.84	95.83	98.15	93.27	93.97	93.97	93.74	94.66	93.29	92.59	93.97	97.22	93.5	94.66	94.68	94.66	94.44	97.69	97.45	95.59	98.38	97.69	96.06	95.6	100	99.54
Lelliottia_amnigena	96.28	96.06	95.82	96.98	96.98	97.45	97.45	97.22	96.06	97.91	97.22	98.14	96.75	96.98	96.98	96.98	96.98	96.52	98.84	98.38	96.29	98.84	97.22	98.38	96.29	98.14	93.27	94.43	93.97	93.74	94.66	93.74	93.04	93.97	97.22	93.5	94.66	94.66	95.13	94.9	97.68	97.45	96.06	97.91	97.22	96.06	96.06	99.54	100
Pluralibacter_gergoviae	96.98	96.76	96.53	96.76	96.53	96.99	96.53	97.22	97.22	96.3	96.76	96.29	95.83	96.99	97.45	97.45	97.22	96.3	95.6	95.14	96.76	96.53	95.37	95.14	95.83	95.37	93.97	95.82	94.66	94.43	95.13	96.99	96.06	94.9	95.37	94.43	95.36	93.52	96.29	95.37	95.37	95.6	95.13	95.13	94.91	97.45	96.76	95.37	95.82
Klebsiella_variicola	96.52	96.3	96.06	97.22	96.99	97.69	97.22	96.76	96.53	98.38	97.22	96.75	97.45	96.76	96.99	96.99	96.99	99.07	96.3	96.3	96.76	97.45	97.22	96.3	99.07	96.53	94.43	96.29	95.59	94.66	95.59	94.44	93.75	94.9	97.69	93.97	95.13	94.68	95.82	96.53	97.22	96.53	96.29	96.29	96.3	96.3	95.83	96.3	96.75
Methanococcus_jannaschii	57.31	57.42	56.94	57.42	57.18	57.42	57.42	57.89	56.7	57.42	57.42	56.94	56.94	57.18	56.94	57.18	57.42	57.66	56.47	56.94	56.22	57.89	57.66	57.18	57.66	57.42	55.98	56.46	56.22	56.7	56.94	56.22	55.98	56.94	57.89	55.74	55.98	56.7	56.22	56.22	57.89	57.42	56.22	57.66	57.89	57.18	56.7	57.66	57.42
Campylobacter_jejuni	54.96	55.07	55.07	55.8	55.56	55.56	55.31	55.56	55.31	55.31	55.31	55.31	53.86	55.56	55.07	55.31	55.56	55.8	55.16	55.07	54.59	55.56	55.07	55.07	55.56	56.04	54.59	54.35	55.07	55.31	55.56	54.35	54.59	55.56	55.07	55.07	54.83	55.56	54.59	54.35	55.56	54.83	54.35	54.83	55.56	55.8	55.31	55.31	54.83
Coxiella_burnetii	58.12	57.98	58.22	57.98	57.75	57.98	57.75	57.28	57.75	58.22	58.22	57.41	57.98	57.75	57.28	57.75	57.75	58.45	56.91	57.28	57.28	57.51	58.69	57.28	58.45	57.28	58.12	58.12	58.59	58.12	58.12	56.57	56.34	58.35	58.45	56.94	57.88	58.45	57.65	57.98	58.22	58.45	58.12	58.12	58.45	58.22	57.75	57.04	56.94
Synechococcus_elongatus	61.7	61.56	61.56	61.08	61.08	61.32	61.32	61.32	61.08	61.32	61.56	61.23	61.08	61.79	61.56	61.79	61.79	61.32	60.84	61.08	60.85	61.79	61.79	60.85	61.32	61.08	61.47	60.99	61.23	60.76	61.23	60.38	59.91	60.76	62.03	60.52	60.28	61.08	60.76	60.85	62.5	62.03	60.76	62.41	61.79	61.08	61.56	61.32	61.7
Bacillus_subtilis	63.38	63.47	63.7	63.23	63	63.23	63	62.76	63	63.23	63.23	63.15	62.76	62.76	62.76	62.76	62.76	63.47	62.76	62.53	62.3	63.47	63.23	62.76	63.23	62.53	63.38	62.44	63.38	63.38	63.15	62.06	61.59	63.62	63	61.74	62.21	62.3	62.68	62.53	63	63	62.44	63.38	63.23	63.23	63	63	62.91
Staphylococcus	58.55	58.64	58.88	58.64	58.64	58.88	58.88	57.94	58.41	58.64	58.88	58.55	57.71	58.18	58.18	58.41	58.64	58.18	58.18	58.64	57.94	58.64	57.94	58.18	57.94	58.18	58.08	57.85	57.61	57.85	57.38	57.01	57.24	57.85	58.18	58.08	57.61	57.48	58.31	57.94	57.94	57.24	58.08	57.85	57.24	57.71	57.71	58.18	58.55
Enterococcus_hirae	65.34	65.42	65.65	65.42	65.42	65.42	65.42	64.49	65.19	65.65	65.65	64.87	64.25	64.72	64.72	65.19	65.19	65.42	64.49	64.95	64.72	64.49	64.25	64.49	65.19	64.49	64.64	65.11	64.64	64.87	64.4	64.25	63.32	64.87	64.49	65.11	64.87	64.72	65.11	65.19	64.49	63.79	64.87	63.93	63.55	64.72	64.25	64.02	64.4
Streptococcus_pneumoniae	59.02	59.11	59.35	59.11	59.11	59.11	59.11	58.18	58.88	59.35	59.35	58.55	57.94	58.64	58.41	58.88	58.88	59.11	58.41	58.88	58.64	58.41	58.18	58.41	58.88	58.18	59.02	58.78	59.02	59.02	58.55	58.18	57.94	59.02	58.41	59.25	58.78	58.64	59.02	58.88	58.41	57.94	58.78	57.85	57.48	58.88	58.41	57.94	58.08
Saccharomyces_cerevisiae	50.47	50.47	50	50.47	50.71	50.47	50.47	50.24	50.94	50	50.71	50.12	50.24	50	50.47	50.24	50.24	50.71	50.47	50.71	50.47	50.47	50.71	50.94	50.71	50.24	51.06	51.3	50.83	51.3	51.06	50.24	50	51.77	50.71	50.83	51.06	51.42	50.83	50.94	50.71	50.24	50.59	50.59	50.47	50.24	49.53	50.47	50.35
Trypanosoma_brucei	51.07	50.95	50.71	50.47	50.47	50.24	50.24	50.71	50.47	50	50.24	49.76	50.71	50.47	50.71	50.47	50.71	50.47	50.71	50.95	50	50.71	50.71	50.47	50.47	50.71	50.71	50.71	50.71	50	50.71	50.71	50.71	50.71	51.18	50	50.71	50.47	50.24	50	50.71	50.71	50	51.18	51.18	50.47	50	50.71	50.24
Drosophila_melanogaster	53.9	53.77	53.54	52.59	52.83	52.59	52.59	52.59	52.36	52.36	52.83	52.83	53.54	52.83	53.3	52.83	53.07	53.07	52.45	52.59	52.36	52.83	53.07	52.59	53.07	52.83	53.07	52.36	52.59	52.36	52.59	52.36	52.12	52.83	53.3	51.65	52.12	52.36	52.12	52.12	52.83	53.54	52.12	53.77	53.77	52.83	52.83	52.83	52.59
Homarus_gammarus	51.3	51.3	51.06	51.3	51.3	51.3	51.06	51.06	50.83	51.06	51.3	51.54	50.83	51.3	51.77	51.3	51.54	51.77	51.3	50.83	50.83	51.3	50.59	50.83	51.77	51.54	51.06	50.59	50.83	50.59	51.06	50.59	50.59	50.83	51.3	49.88	50.59	50.12	50.35	50.59	51.06	50.59	50.59	51.06	51.06	51.06	51.06	51.06	51.06
Homo_sapiens	52.72	52.72	52.48	52.01	52.25	52.01	51.77	51.54	52.25	51.77	52.01	51.9	52.48	52.25	52.48	52.25	52.25	52.01	52.25	52.01	52.25	52.25	52.72	52.48	52.01	52.72	51.9	51.66	51.42	51.9	51.9	51.77	51.77	52.37	52.48	52.37	52.37	52.96	51.9	51.54	52.25	52.48	51.66	52.84	52.72	52.01	52.25	52.25	52.13
Chloroflexus_Aurantiacus	58.25	58.35	57.88	57.18	57.18	56.94	56.94	57.41	57.88	56.71	57.18	56.94	57.18	57.18	57.41	57.65	57.65	56.94	57.51	57.18	56.71	57.41	57.88	57.18	57.18	57.41	56.71	57.41	56.71	56.24	56.71	56.94	57.41	56.71	57.41	57.41	57.18	57.18	56.47	56.71	57.65	57.65	56.24	58.35	58.12	57.41	57.41	57.41	56.94
Anaerostipes_Caccae	64.22	63.83	63.83	63.83	63.83	63.59	63.59	64.07	64.07	63.59	63.83	63.36	63.12	63.59	63.59	64.07	64.07	63.83	61.98	63.36	63.12	63.59	63.59	63.36	63.59	64.07	63.36	63.83	63.36	62.88	62.65	64.07	63.59	63.12	63.59	64.07	63.83	63.59	63.59	63.59	63.83	63.59	63.59	63.59	63.83	63.83	64.07	63.59	63.59
Lactobacillus_Gasseri	62.44	62.53	62.3	62.06	62.06	62.06	62.06	61.83	62.53	62.06	62.06	61.74	62.06	62.06	62.06	62.3	62.3	62.06	63	62.76	62.06	63	62.76	62.3	62.06	62.3	63.85	62.91	63.85	61.97	62.91	62.06	62.3	62.21	62.76	62.44	63.15	61.59	62.44	62.06	63	63.23	62.21	63.38	63	63.23	61.83	62.76	62.68
Streptococcus_Suis	58.78	58.88	59.11	58.64	58.64	58.64	58.64	58.41	58.41	58.64	58.64	58.55	57.71	58.64	58.64	58.64	58.64	58.41	58.41	58.41	58.18	58.64	57.71	57.94	58.18	57.94	58.78	58.08	58.31	58.31	57.85	57.94	57.48	58.31	58.18	57.85	58.08	57.24	58.55	57.71	57.94	57.94	58.31	57.85	57.71	58.64	58.18	58.18	58.31
[truncated: 19 more columns]
