# Supplementary material for: Evidence for the Rapid and Divergent Evolution of Mycoplasmas: Structural and Phylogenetic Analysis of Enolases
Source: Front Mol Biosci. 2022 Jan 25;8:811106. doi: 10.3389/fmolb.2021.811106 (PMC8822174; doi:10.3389/fmolb.2021.811106)
Supplement: Supplementary file 6 [file DataSheet5.CSV]

Accession	Description	Species	strain	Sequence Length	% GC	collection_date	country	host	isolation_source	Taxonomy	Imported From: Filename
LT578418.1	Mycoplasma agalactiae isolate JF4428 genome assembly, chromosome: I	Mycoplasma agalactiae	JF4428	869926	29.70%					Bacteria; Tenericutes; Mollicutes; Mycoplasmataceae; Mycoplasma	GCA_900088695.1_JF4428_genomic.gbff.gz
CU179680.1	Mycoplasma agalactiae PG2 chromosome, complete sequence	Mycoplasma agalactiae	PG2	877438	29.70%					Bacteria; Tenericutes; Mollicutes; Mycoplasmataceae; Mycoplasma	GCA_000063605.1_ASM6360v1_genomic.gbff.gz
CP039447.1	Mycoplasmopsis agalactiae strain GrTh01 chromosome, complete genome	Mycoplasma agalactiae (Mycoplasmopsis agalactiae��	GrTh01	841635	29.80%	24-Mar-17	Greece: Aridea	Capra aegagrus hircus		Bacteria; Tenericutes; Mollicutes; Mycoplasmataceae; Mycoplasmopsis	GCA_019552405.1_ASM1955240v1_genomic.gbff.gz
NZ_LS991949.1	Mycoplasma alkalescens strain NCTC10135 chromosome 1, complete sequence	Mycoplasma alkalescens	NCTC10135	821059	25.70%	1900/1970		bovine	nasal cavity	Bacteria; Tenericutes; Mollicutes; Mycoplasmataceae; Mycoplasma	GCF_900476125.1_50861_F01_genomic.gbff
CP030141.1	Mycoplasma anatis strain NCTC 10156 chromosome, complete genome	Mycoplasma anatis	NCTC 10156	956094	26.70%	1964	United Kingdom	duck	respiratory tract	Bacteria; Tenericutes; Mollicutes; Mycoplasmataceae; Mycoplasma	GCA_003285065.1_ASM328506v1_genomic.gbff.gz
NZ_CP030140.1	Mycoplasma anseris strain ATCC 49234 chromosome, complete genome	Mycoplasma anseris	ATCC 49234	750009	26.40%	1984	Hungary	goose	phallus	Bacteria; Tenericutes; Mollicutes; Mycoplasmataceae; Mycoplasma	GCF_003285045.1_ASM328504v1_genomic.gbff
NZ_CP041663.1	Mycoplasma anserisalpingitidis strain MYCAV93 chromosome, complete genome	Mycoplasma anserisalpingitidis	MYCAV93	919993	26.70%	2011	Hungary	goose	phallus	Bacteria; Tenericutes; Mollicutes; Mycoplasmataceae; Mycoplasma	GCF_007858495.1_ASM785849v1_genomic.gbff
NZ_CP041664.1	Mycoplasma anserisalpingitidis strain MYCAV177 chromosome, complete genome	Mycoplasma anserisalpingitidis	MYCAV177	908787	26.70%	2015	Hungary	goose	phallus	Bacteria; Tenericutes; Mollicutes; Mycoplasmataceae; Mycoplasma	GCF_007858515.1_ASM785851v1_genomic.gbff
NZ_CP042295.1	Mycoplasma anserisalpingitidis strain ATCC BAA-2147 chromosome, complete genome	Mycoplasma anserisalpingitidis	ATCC BAA-2147	959110	26.60%	1983	Hungary	goose	phallus lymph	Bacteria; Tenericutes; Mollicutes; Mycoplasmataceae; Mycoplasma	GCF_007859615.1_ASM785961v1_genomic.gbff
AP014657.1	Mycoplasma arginini DNA, complete genome, strain: HAZ145_1	Mycoplasma arginini	HAZ145_1	678592	26.40%					Bacteria; Tenericutes; Mollicutes; Mycoplasmataceae; Mycoplasma	GCA_001547975.1_ASM154797v1_genomic.gbff.gz
LR215044.1	Mycoplasma arginini strain NCTC10129 genome assembly, chromosome: 1	Mycoplasma arginini	NCTC10129	712140	26.40%				Brain	Bacteria; Tenericutes; Mollicutes; Mycoplasmataceae; Mycoplasmopsis	GCA_900660725.1_57792_D01-3_genomic.gbff.gz
NZ_LR215047.1	Mycoplasma arthritidis strain NCTC10162 chromosome 1	Mycoplasma arthritidis	NCTC10162	806209	30.70%	1942		Rat	not available: to be reported later	Bacteria; Tenericutes; Mollicutes; Mycoplasmataceae; Mycoplasma	GCF_900660715.1_57675_H02-3_genomic.gbff
NC_011025.1	Mycoplasma arthritidis 158L3-1, complete sequence	Mycoplasma arthritidis	158L3-1	820453	30.70%					Bacteria; Tenericutes; Mollicutes; Mycoplasmataceae; Mycoplasma	GCF_000020065.1_ASM2006v1_genomic.gbff
AP017902.1	Mycoplasma bovigenitalium DNA, complete genome	Mycoplasma bovigenitalium	HAZ596	853553	29.10%					Bacteria; Tenericutes; Mollicutes; Mycoplasmataceae; Mycoplasma	GCA_002356075.1_ASM235607v1_genomic.gbff.gz
LR214970.1	Mycoplasma bovigenitalium strain NCTC10122 genome assembly, chromosome: 1	Mycoplasma bovigenitalium	NCTC10122	841512	28.90%				Genital tract	Bacteria; Tenericutes; Mollicutes; Mycoplasmataceae; Mycoplasmopsis	GCA_900660525.1_50861_G01-3_genomic.gbff.gz
CP024049.1	Mycoplasma bovirhinis strain GS01 chromosome, complete genome	Mycoplasma bovirhinis	GS01	847985	27.60%	Jan-16	China: Gansu	cattle		Bacteria; Tenericutes; Mollicutes; Mycoplasmataceae; Mycoplasma	GCA_002688685.1_ASM268868v1_genomic.gbff.gz
AP018135.1	Mycoplasma bovirhinis DNA, complete genome, strain: HAZ141_2	Mycoplasma bovirhinis	HAZ141_2	948039	28.20%					Bacteria; Tenericutes; Mollicutes; Mycoplasmataceae; Mycoplasmopsis	GCA_003609735.1_ASM360973v1_genomic.gbff.gz
LR214972.1	Mycoplasma bovirhinis strain NCTC10118 genome assembly, chromosome: 1	Mycoplasma bovirhinis	NCTC10118	901941	27.60%				Respiratory Tract	Bacteria; Tenericutes; Mollicutes; Mycoplasmataceae; Mycoplasmopsis	GCA_900660515.1_50766_E01-3_genomic.gbff.gz
CP011348.1	Mycoplasma bovis strain NM2012, complete genome	Mycoplasma bovis	NM 2012	990348	29.30%	2012	China:Inner Mongolia	cattle	synovial fluid	Bacteria; Tenericutes; Mollicutes; Mycoplasmataceae; Mycoplasma	GCA_001043135.1_ASM104313v1_genomic.gbff.gz
CP007589.1	Mycoplasma bovis strain HB0801-P115, complete genome	Mycoplasma bovis	HB0801-P115	977322	29.30%	1-Dec-12	China:Hubei	Cattle	Lesioned lung of an infected beef cattle, Yingcheng city in Hubei province, China. In vitro subculture.	Bacteria; Tenericutes; Mollicutes; Mycoplasmataceae; Mycoplasmopsis	GCA_001611865.1_ASM161186v1_genomic.gbff.gz
CP007590.1	Mycoplasma bovis strain HB0801-P150, complete genome	Mycoplasma bovis	HB0801-P150	977304	29.30%	1-Dec-12	China:Hubei	Cattle	Lesioned lung of an infected beef cattle, Yingcheng city in Hubei province, China. In vitro subculture.	Bacteria; Tenericutes; Mollicutes; Mycoplasmataceae; Mycoplasmopsis	GCA_001611895.1_ASM161189v1_genomic.gbff.gz
CP007591.1	Mycoplasma bovis strain HB0801-P180, complete genome	Mycoplasma bovis	HB0801-P180	977257	29.30%	1-Dec-12	China:Hubei	Cattle	Lesioned lung of an infected beef cattle, Yingcheng city in Hubei province, China. In vitro subculture.	Bacteria; Tenericutes; Mollicutes; Mycoplasmataceae; Mycoplasma	GCA_001611935.1_ASM161193v1_genomic.gbff.gz
CP019639.1	Mycoplasma bovis strain 08M, complete genome	Mycoplasma bovis	08M	1016753	29.30%	2008	China: Jiangxi	calf		Bacteria; Tenericutes; Mollicutes; Mycoplasmataceae; Mycoplasma	GCA_002009275.1_ASM200927v1_genomic.gbff.gz
CP023663.1	Mycoplasma bovis strain Ningxia-1 chromosome, complete genome	Mycoplasma bovis	Ningxia-1	1033629	29.30%	Nov-13	China: Yinchuan Ningxia Province	cattle		Bacteria; Tenericutes; Mollicutes; Mycoplasmataceae; Mycoplasma	GCA_002749575.1_ASM274957v1_genomic.gbff.gz
CP022586.1	Mycoplasma bovis strain MJ2 chromosome, complete genome	Mycoplasma bovis	MJ2	970516	29.30%	2014	Canada: southern Alberta feedlot	Bos taurus	feeder lung	Bacteria; Tenericutes; Mollicutes; Mycoplasmataceae; Mycoplasmopsis	GCA_003354265.1_ASM335426v1_genomic.gbff.gz
CP022588.1	Mycoplasma bovis strain MJ4 chromosome, complete genome	Mycoplasma bovis	MJ4	1053367	29.30%	2014	Canada: southern Alberta feedlot	Bos taurus	feeder lung	Bacteria; Tenericutes; Mollicutes; Mycoplasmataceae; Mycoplasmopsis	GCA_003354285.1_ASM335428v1_genomic.gbff.gz
CP022591.1	Mycoplasma bovis strain NADC55 chromosome, complete genome	Mycoplasma bovis	NADC55	1159440	29.00%	2012	Canada: Inwood, Manitoba	Bison bison	feeder	Bacteria; Tenericutes; Mollicutes; Mycoplasmataceae; Mycoplasmopsis	GCA_003354305.1_ASM335430v1_genomic.gbff.gz
CP022593.1	Mycoplasma bovis strain NADC57 chromosome, complete genome	Mycoplasma bovis	NADC57	978015	29.30%	2013	Canada: Lloydminster, Alberta-Saskatchewan	Bison bison	joint	Bacteria; Tenericutes; Mollicutes; Mycoplasmataceae; Mycoplasmopsis	GCA_003354325.1_ASM335432v1_genomic.gbff.gz
CP022594.1	Mycoplasma bovis strain NADC58 chromosome, complete genome	Mycoplasma bovis	NADC58	1098413	29.10%	2013	Canada: Tompkins, Saskatchewan	Bison bison	cow lung	Bacteria; Tenericutes; Mollicutes; Mycoplasmataceae; Mycoplasmopsis	GCA_003354345.1_ASM335434v1_genomic.gbff.gz
CP022596.1	Mycoplasma bovis strain NADC67 chromosome, complete genome	Mycoplasma bovis	NADC67	1113699	29.10%	2013	Canada: Vulcan, Alberta	Bison bison	feeder bull joint	Bacteria; Tenericutes; Mollicutes; Mycoplasmataceae; Mycoplasmopsis	GCA_003354365.1_ASM335436v1_genomic.gbff.gz
CP022597.1	Mycoplasma bovis strain NADC68 chromosome, complete genome	Mycoplasma bovis	NADC68	1107634	29.00%	2013	Canada: Vulcan, Alberta	Bison bison	feeder bull lung	Bacteria; Tenericutes; Mollicutes; Mycoplasmataceae; Mycoplasmopsis	GCA_003354385.1_ASM335438v1_genomic.gbff.gz
CP022599.1	Mycoplasma bovis strain NADC61 chromosome, complete genome	Mycoplasma bovis	NADC61	1119569	29.10%	2012	Canada: Inwood, Manitoba	Bison bison	feeder lung	Bacteria; Tenericutes; Mollicutes; Mycoplasmataceae; Mycoplasmopsis	GCA_003354405.1_ASM335440v1_genomic.gbff.gz
CP022587.1	Mycoplasma bovis strain MJ3 chromosome, complete genome	Mycoplasma bovis	MJ3	1027226	29.30%	2014	Canada: southern Alberta feedlot	Bos taurus	feeder lung	Bacteria; Tenericutes; Mollicutes; Mycoplasmataceae; Mycoplasmopsis	GCA_003354425.1_ASM335442v1_genomic.gbff.gz
CP022589.1	Mycoplasma bovis strain NADC18 chromosome, complete genome	Mycoplasma bovis	NADC18	1119681	29.10%	2012	Canada: Alberta	Bison bison	fetus lung	Bacteria; Tenericutes; Mollicutes; Mycoplasmataceae; Mycoplasmopsis	GCA_003354445.1_ASM335444v1_genomic.gbff.gz
CP022590.1	Mycoplasma bovis strain NADC54 chromosome, complete genome	Mycoplasma bovis	NADC54	1143450	29.00%	2012	Canada: Quill Lake, Saskatchewan	Bison bison	cow lung	Bacteria; Tenericutes; Mollicutes; Mycoplasmataceae; Mycoplasmopsis	GCA_003354465.1_ASM335446v1_genomic.gbff.gz
CP022592.1	Mycoplasma bovis strain NADC56 chromosome, complete genome	Mycoplasma bovis	NADC56	1085052	29.10%	2012	Canada: Inwood, Manitoba	Bison bison	feeder lung	Bacteria; Tenericutes; Mollicutes; Mycoplasmataceae; Mycoplasmopsis	GCA_003354485.1_ASM335448v1_genomic.gbff.gz
CP022595.1	Mycoplasma bovis strain NADC62 chromosome, complete genome	Mycoplasma bovis	NADC62	1157131	29.10%	2012	Canada: Kitscoty, Alberta	Bison bison	joint	Bacteria; Tenericutes; Mollicutes; Mycoplasmataceae; Mycoplasmopsis	GCA_003354505.1_ASM335450v1_genomic.gbff.gz
CP022598.1	Mycoplasma bovis strain NADC70 chromosome, complete genome	Mycoplasma bovis	NADC70	1103068	29.00%	2014	Canada: Lacombe, Alberta	Bison bison	feeder bull pericardium	Bacteria; Tenericutes; Mollicutes; Mycoplasmataceae; Mycoplasmopsis	GCA_003354525.1_ASM335452v1_genomic.gbff.gz
CP038861.1	Mycoplasma bovis strain 16M chromosome, complete genome	Mycoplasma bovis	16M	1019748	29.20%	28-Mar-16	China: Shandong	calf	lung	Bacteria; Tenericutes; Mollicutes; Mycoplasmataceae; Mycoplasmopsis	GCA_004792535.1_ASM479253v1_genomic.gbff.gz
CP042938.1	Mycoplasma bovis strain MJ1 chromosome, complete genome	Mycoplasma bovis	MJ1	1024574	29.40%	2014	Canada: southern Alberta feedlot	Bos taurus	joint from feeder animal	Bacteria; Tenericutes; Mollicutes; Mycoplasmataceae; Mycoplasmopsis	GCA_011996525.1_ASM1199652v1_genomic.gbff.gz
CP042939.1	Mycoplasma bovis strain NADC59 chromosome, complete genome	Mycoplasma bovis	NADC59	1183547	29.00%	2014	Canada: Rimbey, Alberta	Bison bison	lung from feeder bull	Bacteria; Tenericutes; Mollicutes; Mycoplasmataceae; Mycoplasmopsis	GCA_011996705.1_ASM1199670v1_genomic.gbff.gz
CP069056.1	Mycoplasma bovis strain Mb1 chromosome, complete genome	Mycoplasma bovis	Mb1	978001	29.30%	2006	Canada: Saskatchewan	Cattle	joint fluid	Bacteria; Tenericutes; Mollicutes; Mycoplasmataceae; Mycoplasmopsis	GCA_016807705.1_ASM1680770v1_genomic.gbff.gz
CP069057.1	Mycoplasma bovis strain Mb160 chromosome, complete genome	Mycoplasma bovis	Mb160	1049056	29.30%	2008	Canada: Alberta	Cattle	Lung tissue	Bacteria; Tenericutes; Mollicutes; Mycoplasmataceae; Mycoplasmopsis	GCA_016807725.1_ASM1680772v1_genomic.gbff.gz
CP069100.1	Mycoplasma bovis strain Mb300 chromosome, complete genome	Mycoplasma bovis	Mb300	1162329	29.00%	2012	Canada: Saskatchewan	Bison bison	Lung tissue	Bacteria; Tenericutes; Mollicutes; Mycoplasmataceae; Mycoplasmopsis	GCA_016807745.1_ASM1680774v1_genomic.gbff.gz
LT578453.1	Mycoplasma bovis isolate JF4278 genome assembly, chromosome: I	Mycoplasma bovis	JF4278	1038531	29.30%					Bacteria; Tenericutes; Mollicutes; Mycoplasmataceae; Mycoplasmopsis	GCA_900088685.1_JF4278_genomic.gbff.gz
CP005933.1	Mycoplasma bovis CQ-W70, complete genome	Mycoplasma bovis	CQ-W70	948516	29.30%	2009	China: Yunyang County, ChongQing Municipality	cattle	lung	Bacteria; Tenericutes; Mollicutes; Mycoplasmataceae; Mycoplasmopsis	GCA_000696015.1_ASM69601v1_genomic.gbff.gz
CP002058.1	Mycoplasma bovis HB0801, complete genome	Mycoplasma bovis	HB0801	991702	29.30%		China: Yingcheng, Hubei Province	cattle	lung	Bacteria; Tenericutes; Mollicutes; Mycoplasmataceae; Mycoplasmopsis	GCA_000270525.1_ASM27052v1_genomic.gbff.gz
CP002513.1	Mycoplasma bovis Hubei-1, complete genome	Mycoplasma bovis	Hubei-1	948121	29.30%					Bacteria; Tenericutes; Mollicutes; Mycoplasmataceae; Mycoplasma	GCA_000219375.1_ASM21937v1_genomic.gbff.gz
CP002188.1	Mycoplasma bovis PG45 clone MU clone A2, complete genome	Mycoplasma bovis	PG45	1003404	29.30%					Bacteria; Tenericutes; Mollicutes; Mycoplasmataceae; Mycoplasma	GCA_000183385.1_ASM18338v1_genomic.gbff.gz
NZ_CP007154.1	Mycoplasma bovoculi M165/69 chromosome, complete genome	Mycoplasma bovoculi	M165/69	760240	28.20%					Bacteria; Tenericutes; Mollicutes; Mycoplasmataceae; Mycoplasma	GCF_000524555.1_ASM52455v1_genomic.gbff
CP007521.1	Mycoplasma californicum strain ST-6, complete genome	Mycoplasma californicum	ST-6	793841	30.80%	1972	USA: California	Bos taurus	cow with mastitis	Bacteria; Tenericutes; Mollicutes; Mycoplasmataceae; Mycoplasma	GCA_000695835.1_ASM69583v1_genomic.gbff.gz
AP013353.1	Mycoplasma californicum HAZ160_1 DNA, complete genome	Mycoplasma californicum	HAZ160_1	799088	30.80%					Bacteria; Tenericutes; Mollicutes; Mycoplasmataceae; Mycoplasma	GCA_000829335.1_ASM82933v1_genomic.gbff.gz
NZ_AP014631.1	Mycoplasma canadense strain HAZ360_1 isolate Mycoplasma canadense #HAZ360_1 chromosome, complete genome	Mycoplasma canadense	HAZ360_1	693241	24.30%	Nov-08	Japan: Hokkaido	ruminants (bovine)	cow's milk (ENVO:0010035)	Bacteria; Tenericutes; Mollicutes; Mycoplasmataceae; Mycoplasma	GCF_000828855.1_ASM82885v1_genomic.gbff
CP011368.1	Mycoplasma canis strain LV, complete genome	Mycoplasma canis	LV	968791	27.00%	1992	USA: Florida	Canis lupus familiaris breed German Shepherd (Lovey)	mucosal swab	Bacteria; Tenericutes; Mollicutes; Mycoplasmataceae; Mycoplasmopsis	GCA_000988065.1_ASM98806v1_genomic.gbff.gz
LR215010.1	Mycoplasma canis strain NCTC10146 genome assembly, chromosome: 1	Mycoplasma canis	NCTC10146	898204	27.20%				throat	Bacteria; Tenericutes; Mollicutes; Mycoplasmataceae; Mycoplasmopsis	GCA_900660585.1_51342_E01-3_genomic.gbff.gz
CP014281.1	Mycoplasma canis PG 14, complete genome	Mycoplasma canis	PG 14	897443	27.20%	1951	United Kingdom: England	Canis lupus familiaris	throat	Bacteria; Tenericutes; Mollicutes; Mycoplasmataceae; Mycoplasma	GCA_001553195.1_ASM155319v1_genomic.gbff.gz
NC_007633.1	Mycoplasma capricolum subsp. capricolum ATCC 27343, complete sequence	Mycoplasma capricolum subsp. capricolum	ATCC 27343	1010023	23.80%					Bacteria; Tenericutes; Mollicutes; Mycoplasmataceae; Mycoplasma	GCF_000012765.1_ASM1276v1_genomic.gbff
NZ_LM995445.1	Mycoplasma capricolum subsp. capripneumoniae strain 9231-Abomsa chromosome I, complete sequence	Mycoplasma capricolum subsp. capripneumoniae	9231-Abomsa	1017293	23.70%	1982	Ethiopia	Goat	pleural fluid	Bacteria; Tenericutes; Mollicutes; Mycoplasmataceae; Mycoplasma	GCF_000952915.1_9231-Abomsa_assembly_V8_genomic.gbff
NZ_LN515399.1	Mycoplasma capricolum subsp. capripneumoniae strain ILRI181 chromosome 1, complete sequence	Mycoplasma capricolum subsp. capripneumoniae	ILRI181	1017183	23.70%					Bacteria; Tenericutes; Mollicutes; Mycoplasmataceae; Mycoplasma	GCF_000953235.1_ILRI181.1_genomic.gbff
NZ_LN515398.1	Mycoplasma capricolum subsp. capripneumoniae strain F38 = NCTC 10192T chromosome 1, complete sequence	Mycoplasma capricolum subsp. capripneumoniae	F38 = NCTC 10192T	1016760	23.70%					Bacteria; Tenericutes; Mollicutes; Mycoplasmataceae; Mycoplasma	GCF_000953375.1_F38.1_genomic.gbff
NZ_CP019061.1	Mycoplasma capricolum subsp. capripneumoniae strain zly1309F, complete genome	Mycoplasma capricolum subsp. capripneumoniae	zly1309F	1016663	23.70%	2013	China: Tibet	Tibetan antilope	Tibetan antilope	Bacteria; Tenericutes; Mollicutes; Mycoplasmataceae; Mycoplasma	GCF_002009215.1_ASM200921v1_genomic.gbff
NZ_CP030266.1	Mycoplasma capricolum subsp. capripneumoniae strain JF6037 chromosome, complete genome	Mycoplasma capricolum subsp. capripneumoniae	JF6037	1017178	23.70%	Apr-16	Kenya		chemical mutagenesis laboratory	Bacteria; Tenericutes; Mollicutes; Mycoplasmataceae; Mycoplasma	GCF_006969105.1_ASM696910v1_genomic.gbff
NZ_CP031287.1	Mycoplasma capricolum subsp. capripneumoniae strain JF6034 chromosome, complete genome	Mycoplasma capricolum subsp. capripneumoniae	JF6034	1017184	23.70%	Apr-16	Kenya	Capra aegagrus hircus (domesticated goat)		Bacteria; Tenericutes; Mollicutes; Mycoplasmataceae; Mycoplasma	GCF_006970065.1_ASM697006v1_genomic.gbff
NZ_CP031288.1	Mycoplasma capricolum subsp. capripneumoniae strain JF6042 chromosome, complete genome	Mycoplasma capricolum subsp. capripneumoniae	JF6042	1017180	23.70%	Dec-12	Kenya			Bacteria; Tenericutes; Mollicutes; Mycoplasmataceae; Mycoplasma	GCF_006970285.1_ASM697028v1_genomic.gbff
NZ_CP040917.1	Mycoplasma capricolum subsp. capripneumoniae strain 04012 chromosome, complete genome	Mycoplasma capricolum subsp. capripneumoniae	4012	1017343	23.70%	2004/5/5	Qatar	Wild goat	Pleural fluid	Bacteria; Tenericutes; Mollicutes; Mycoplasmataceae; Mycoplasma	GCF_011045555.1_ASM1104555v1_genomic.gbff
NZ_CP041700.1	Mycoplasma capricolum subsp. capripneumoniae strain 05021 chromosome, complete genome	Mycoplasma capricolum subsp. capripneumoniae	5021	1016734	23.70%	2004	Sudan: Nyala	Capra hircus	lung	Bacteria; Tenericutes; Mollicutes; Mycoplasmataceae; Mycoplasma	GCF_011463755.1_ASM1146375v1_genomic.gbff
NZ_CP041701.1	Mycoplasma capricolum subsp. capripneumoniae strain 8991 chromosome, complete genome	Mycoplasma capricolum subsp. capripneumoniae	8991	1017268	23.70%	1986	Oman	Capra hircus	lung	Bacteria; Tenericutes; Mollicutes; Mycoplasmataceae; Mycoplasma	GCF_011463895.1_ASM1146389v1_genomic.gbff
NZ_CP041702.1	Mycoplasma capricolum subsp. capripneumoniae strain 12002 chromosome, complete genome	Mycoplasma capricolum subsp. capripneumoniae	12002	1014572	23.70%	2011	Tajikistan	Capra hircus	lung	Bacteria; Tenericutes; Mollicutes; Mycoplasmataceae; Mycoplasma	GCF_011463995.1_ASM1146399v1_genomic.gbff
NZ_CP041703.1	Mycoplasma capricolum subsp. capripneumoniae strain C550/1 chromosome, complete genome	Mycoplasma capricolum subsp. capripneumoniae	C550/1	1014563	23.70%	1991	United Arab Emirates	Capra hircus	lung	Bacteria; Tenericutes; Mollicutes; Mycoplasmataceae; Mycoplasma	GCF_011464015.1_ASM1146401v1_genomic.gbff
NZ_CP041704.1	Mycoplasma capricolum subsp. capripneumoniae strain Bagamoyo chromosome, complete genome	Mycoplasma capricolum subsp. capripneumoniae	Bagamoyo	1017158	23.70%	2013	Tanzania: Bagamoyo	Capra hircus	lung	Bacteria; Tenericutes; Mollicutes; Mycoplasmataceae; Mycoplasma	GCF_011464035.1_ASM1146403v1_genomic.gbff
NZ_CP041705.1	Mycoplasma capricolum subsp. capripneumoniae strain 95043 chromosome, complete genome	Mycoplasma capricolum subsp. capripneumoniae	95043	1016689	23.70%	1995	Niger: Goure	Capra hircus	lung	Bacteria; Tenericutes; Mollicutes; Mycoplasmataceae; Mycoplasma	GCF_011464055.1_ASM1146405v1_genomic.gbff
NZ_CP041706.1	Mycoplasma capricolum subsp. capripneumoniae strain Erer chromosome, complete genome	Mycoplasma capricolum subsp. capripneumoniae	Erer	1017263	23.70%	1997	Ethiopia: Erer	Capra hircus	lung	Bacteria; Tenericutes; Mollicutes; Mycoplasmataceae; Mycoplasma	GCF_011464075.1_ASM1146407v1_genomic.gbff
NZ_CP041707.1	Mycoplasma capricolum subsp. capripneumoniae strain Yatta/B chromosome, complete genome	Mycoplasma capricolum subsp. capripneumoniae	Yatta/B	1017273	23.70%	1997	Kenya: Yatta	Capra hircus	lung	Bacteria; Tenericutes; Mollicutes; Mycoplasmataceae; Mycoplasma	GCF_011464195.1_ASM1146419v1_genomic.gbff
NZ_CP041708.1	Mycoplasma capricolum subsp. capripneumoniae strain 438LP chromosome, complete genome	Mycoplasma capricolum subsp. capripneumoniae	438LP	1016757	23.70%	1994	Chad: N'Djamena	Capra hircus	lung	Bacteria; Tenericutes; Mollicutes; Mycoplasmataceae; Mycoplasma	GCF_011464375.1_ASM1146437v1_genomic.gbff
NZ_CP041709.1	Mycoplasma capricolum subsp. capripneumoniae strain C5 chromosome, complete genome	Mycoplasma capricolum subsp. capripneumoniae	C5	1017304	23.70%	1994	Oman	Capra hircus	lung	Bacteria; Tenericutes; Mollicutes; Mycoplasmataceae; Mycoplasma	GCF_011464495.1_ASM1146449v1_genomic.gbff
NZ_CP041710.1	Mycoplasma capricolum subsp. capripneumoniae strain 2/90 chromosome, complete genome	Mycoplasma capricolum subsp. capripneumoniae	2/90	1017297	23.70%	1991	Ethiopia: Awash	Capra hircus	lung	Bacteria; Tenericutes; Mollicutes; Mycoplasmataceae; Mycoplasma	GCF_011464655.1_ASM1146465v1_genomic.gbff
NZ_CP041711.1	Mycoplasma capricolum subsp. capripneumoniae strain AMRC-C758 chromosome, complete genome	Mycoplasma capricolum subsp. capripneumoniae	AMRC-C758	1017283	23.70%	1983	Sudan	Capra hircus	lung	Bacteria; Tenericutes; Mollicutes; Mycoplasmataceae; Mycoplasma	GCF_011464815.1_ASM1146481v1_genomic.gbff
NZ_CP041712.1	Mycoplasma capricolum subsp. capripneumoniae strain 033C1 chromosome, complete genome	Mycoplasma capricolum subsp. capripneumoniae	033C1	1017258	23.70%	2007	Turkey: Elazig	Capra hircus	lung	Bacteria; Tenericutes; Mollicutes; Mycoplasmataceae; Mycoplasma	GCF_011464975.1_ASM1146497v1_genomic.gbff
NZ_CP006959.1	Mycoplasma capricolum subsp. capripneumoniae 87001 chromosome, complete genome	Mycoplasma capricolum subsp. capripneumoniae	87001	1017333	23.70%		China	goat	lung	Bacteria; Tenericutes; Mollicutes; Mycoplasmataceae; Mycoplasma	GCF_000835085.1_ASM83508v1_genomic.gbff
NZ_CP017125.1	Mycoplasma capricolum subsp. capripneumoniae M1601 chromosome, complete genome	Mycoplasma capricolum subsp. capripneumoniae	M1601	1016707	23.70%		China	goat	goat with contagious caprine pleuropneumonia	Bacteria; Tenericutes; Mollicutes; Mycoplasmataceae; Mycoplasma	GCF_000192395.2_ASM19239v2_genomic.gbff
LR215036.1	Mycoplasma citelli strain NCTC10181 genome assembly, chromosome: 1	Mycoplasma citelli	NCTC10181	1242365	27.10%				not available: to be reported later	Bacteria; Tenericutes; Mollicutes; Mycoplasmataceae; Mycoplasmopsis	GCA_900660645.1_57043_F01-3_genomic.gbff.gz
NZ_CP030103.1	Mycoplasma cloacale strain NCTC 10199 chromosome, complete genome	Mycoplasma cloacale	NCTC 10199	659552	27.00%	1975	United Kingdom	turkey	cloaca	Bacteria; Tenericutes; Mollicutes; Mycoplasmataceae; Mycoplasma	GCF_003269445.1_ASM326944v1_genomic.gbff
NZ_LR215049.1	Mycoplasma cloacale strain NCTC10199 chromosome 1	Mycoplasma cloacale	NCTC10199	689509	27.10%	1900/1984	United Kingdom: Liverpool	Turkey	Cloaca	Bacteria; Tenericutes; Mollicutes; Mycoplasmataceae; Mycoplasma	GCF_900660735.1_57675_B02-3_genomic.gbff
LR215043.1	Mycoplasma columbinasale strain NCTC10184 genome assembly, chromosome: 1	Mycoplasma columbinasale	NCTC10184	849456	33.70%				not available: to be reported later	Bacteria; Tenericutes; Mollicutes; Mycoplasmataceae; Mycoplasmopsis	GCA_900660705.1_57612_F01-3_genomic.gbff.gz
LR215041.1	Mycoplasma columbinum strain NCTC10178 genome assembly, chromosome: 1	Mycoplasma columbinum	NCTC10178	776661	27.00%				Trachea	Bacteria; Tenericutes; Mollicutes; Mycoplasmataceae; Mycoplasmopsis	GCA_900660685.1_57572_G01-3_genomic.gbff.gz
LR215039.1	Mycoplasma columborale strain NCTC10179 genome assembly, chromosome: 1	Mycoplasma columborale	NCTC10179	949548	29.20%				Oropharynx	Bacteria; Tenericutes; Mollicutes; Mycoplasmataceae; Mycoplasmopsis	GCA_900660675.1_57141_A01-3_genomic.gbff.gz
NZ_LR214997.1	Mycoplasma conjunctivae strain NCTC10147 chromosome 1	Mycoplasma conjunctivae	NCTC10147	899438	28.50%	1968	USA: Baltimore, MD	Ovine (Sheep)	Eye	Bacteria; Tenericutes; Mollicutes; Mycoplasmataceae; Mycoplasma	GCF_900660555.1_50884_D01-3_genomic.gbff
NC_014014.1	Mycoplasma crocodyli MP145, complete sequence	Mycoplasma crocodyli	MP145	934379	27.00%		Zimbabwe: Harare	Crocodylus niloticus	synovial fluid of crocodile with polyarthritis	Bacteria; Tenericutes; Mollicutes; Mycoplasmataceae; Mycoplasma	GCF_000025845.1_ASM2584v1_genomic.gbff
HF559394.1	Mycoplasma cynos C142 complete genome	Mycoplasma cynos	C142	998123	25.70%					Bacteria; Tenericutes; Mollicutes; Mycoplasmataceae; Mycoplasmopsis	GCA_000328725.1_ASM32872v1_genomic.gbff.gz
NZ_CP007229.1	Mycoplasma dispar strain ATCC 27140 chromosome, complete genome	Mycoplasma dispar	ATCC 27140	1084449	29.00%					Bacteria; Tenericutes; Mollicutes; Mycoplasmataceae; Mycoplasma	GCF_000941075.1_ASM94107v1_genomic.gbff
NZ_CP024161.1	Mycoplasma dispar strain GS01 chromosome, complete genome	Mycoplasma dispar	GS01	1065810	29.10%	Dec-15	China: Gansu	cattle		Bacteria; Tenericutes; Mollicutes; Mycoplasmataceae; Mycoplasma	GCF_002736285.1_ASM273628v1_genomic.gbff
NZ_LR214971.1	Mycoplasma dispar strain NCTC10125 chromosome 1	Mycoplasma dispar	NCTC10125	1084609	29.00%	1967/1968		Calf	lung	Bacteria; Tenericutes; Mollicutes; Mycoplasmataceae; Mycoplasma	GCF_900660505.1_50861_E01-3_genomic.gbff
AP022325.1	Mycoplasma felis Myco-2 DNA, complete genome	Mycoplasma felis	Myco-2	841695	24.70%	2010	Japan:Shiga	Equus ferus	tracheal wash	Bacteria; Tenericutes; Mollicutes; Mycoplasmataceae; Mycoplasmopsis	GCA_009936335.1_ASM993633v1_genomic.gbff.gz
CP001995.1	Mycoplasma fermentans JER, complete genome	Mycoplasma fermentans	JER	977524	26.90%					Bacteria; Tenericutes; Mollicutes; Mycoplasmataceae; Mycoplasma	GCA_000148625.1_ASM14862v1_genomic.gbff.gz
CP002458.1	Mycoplasma fermentans M64, complete genome	Mycoplasma fermentans	M64	1118751	26.90%				a non-AIDS patient with acute respiratory disease	Bacteria; Tenericutes; Mollicutes; Mycoplasmataceae; Mycoplasma	GCA_000186005.1_ASM18600v1_genomic.gbff.gz
NZ_CP007585.1	Mycoplasma flocculare ATCC 27399 strain Ms42 chromosome, complete genome	Mycoplasma flocculare	Ms42	778866	29.00%	1970	Denmark	pig	pig with catarrhal pneumonia	Bacteria; Tenericutes; Mollicutes; Mycoplasmataceae; Mycoplasma	GCF_000815065.1_ASM81506v1_genomic.gbff
CP011021.1	Mycoplasma gallinaceum strain B2096 8B, complete genome	Mycoplasma gallinaceum	B2096 8B	845307	28.40%	2-Sep-14	South Africa	Gallus gallus	culture	Bacteria; Tenericutes; Mollicutes; Mycoplasmataceae; Mycoplasma	GCA_000965765.1_ASM96576v1_genomic.gbff.gz
CP047225.1	Mycoplasma gallinaceum strain Peacock20181011 chromosome, complete genome	Mycoplasma gallinaceum	Peacock20181011	1183913	28.70%	11-Oct-18	China:jinan	Peacock	trachea	Bacteria; Tenericutes; Mollicutes; Mycoplasmataceae; Mycoplasmopsis	GCA_012220205.1_ASM1222020v1_genomic.gbff.gz
LR214950.1	Mycoplasma gallinaceum strain NCTC10183 genome assembly, chromosome: 1	Mycoplasma gallinaceum	NCTC10183	1074838	28.70%				Trachea	Bacteria; Tenericutes; Mollicutes; Mycoplasmataceae; Mycoplasmopsis	GCA_900660495.1_50648_F01-3_genomic.gbff.gz
NZ_CP028147.1	Mycoplasma gallisepticum strain f99 Avipro vaccine chromosome, complete genome	Mycoplasma gallisepticum	f99 Avipro vaccine	975069	31.40%			Gallus gallus		Bacteria; Tenericutes; Mollicutes; Mycoplasmataceae; Mycoplasma	GCF_004771095.1_ASM477109v1_genomic.gbff
NZ_CP028146.1	Mycoplasma gallisepticum strain f99 lab strain chromosome, complete genome	Mycoplasma gallisepticum	f99 lab strain	975073	31.40%			Gallus gallus		Bacteria; Tenericutes; Mollicutes; Mycoplasmataceae; Mycoplasma	GCF_004771115.1_ASM477111v1_genomic.gbff
NZ_CP044224.1	Mycoplasma gallisepticum strain 6/85 chromosome, complete genome	Mycoplasma gallisepticum	6/85	994372	31.60%				Commercial Mycovac-L vaccine	Bacteria; Tenericutes; Mollicutes; Mycoplasmataceae; Mycoplasma	GCF_008728895.1_ASM872889v1_genomic.gbff
NZ_CP044225.1	Mycoplasma gallisepticum strain ts-11 chromosome, complete genome	Mycoplasma gallisepticum	ts-11	963058	31.40%				ts-11 based vaccine purchased from Merial Select	Bacteria; Tenericutes; Mollicutes; Mycoplasmataceae; Mycoplasma	GCF_008728915.1_ASM872891v1_genomic.gbff
NZ_CP044226.1	Mycoplasma gallisepticum strain mx-4 chromosome, complete genome	Mycoplasma gallisepticum	mx-4	993340	31.60%					Bacteria; Tenericutes; Mollicutes; Mycoplasmataceae; Mycoplasma	GCF_008728935.1_ASM872893v1_genomic.gbff
NZ_CP070622.1	Mycoplasma gallisepticum strain KUVMG001 chromosome, complete genome	Mycoplasma gallisepticum	KUVMG001	1011807	31.60%	Aug-19	South Korea	chicken		Bacteria; Tenericutes; Mollicutes; Mycoplasmataceae; Mycoplasma	GCF_017654545.1_ASM1765454v1_genomic.gbff
NZ_LS991952.1	Mycoplasma gallisepticum strain NCTC10115 chromosome 1, complete sequence	Mycoplasma gallisepticum	NCTC10115	981408	31.50%	1900/1967		Chicken	tracheal and air sac tissue	Bacteria; Tenericutes; Mollicutes; Mycoplasmataceae; Mycoplasma	GCF_900476085.1_50569_G01_genomic.gbff
NC_018412.1	Mycoplasma gallisepticum CA06_2006.052-5-2P, complete sequence	Mycoplasma gallisepticum	CA06_2006.052-5-2P	976412	31.60%					Bacteria; Tenericutes; Mollicutes; Mycoplasmataceae; Mycoplasma	GCF_000286795.1_ASM28679v1_genomic.gbff
NC_018411.1	Mycoplasma gallisepticum NC06_2006.080-5-2P, complete sequence	Mycoplasma gallisepticum	NC06_2006.080-5-2P	938869	31.60%					Bacteria; Tenericutes; Mollicutes; Mycoplasmataceae; Mycoplasma	GCF_000286775.1_ASM28677v1_genomic.gbff
NC_018413.1	Mycoplasma gallisepticum NC08_2008.031-4-3P, complete sequence	Mycoplasma gallisepticum	NC08_2008.031-4-3P	926650	31.60%					Bacteria; Tenericutes; Mollicutes; Mycoplasmataceae; Mycoplasma	GCF_000286815.1_ASM28681v1_genomic.gbff
NC_018407.1	Mycoplasma gallisepticum NC95_13295-2-2P, complete sequence	Mycoplasma gallisepticum	NC95_13295-2-2P	953989	31.60%					Bacteria; Tenericutes; Mollicutes; Mycoplasmataceae; Mycoplasma	GCF_000286695.1_ASM28669v1_genomic.gbff
NC_018408.1	Mycoplasma gallisepticum NC96_1596-4-2P, complete sequence	Mycoplasma gallisepticum	NC96_1596-4-2P	986257	31.60%					Bacteria; Tenericutes; Mollicutes; Mycoplasmataceae; Mycoplasma	GCF_000286715.1_ASM28671v1_genomic.gbff
NC_018409.1	Mycoplasma gallisepticum NY01_2001.047-5-1P, complete sequence	Mycoplasma gallisepticum	NY01_2001.047-5-1P	965525	31.60%					Bacteria; Tenericutes; Mollicutes; Mycoplasmataceae; Mycoplasma	GCF_000286735.1_ASM28673v1_genomic.gbff
NC_023030.2	Mycoplasma gallisepticum S6, complete sequence	Mycoplasma gallisepticum	S6	985433	31.50%					Bacteria; Tenericutes; Mollicutes; Mycoplasmataceae; Mycoplasma	GCF_000211545.4_ASM21154v6_genomic.gbff
NC_017503.1	Mycoplasma gallisepticum str. F, complete sequence	Mycoplasma gallisepticum	F	977612	31.40%					Bacteria; Tenericutes; Mollicutes; Mycoplasmataceae; Mycoplasma	GCF_000025385.1_ASM2538v1_genomic.gbff
NC_018406.1	Mycoplasma gallisepticum VA94_7994-1-7P, complete sequence	Mycoplasma gallisepticum	VA94_7994-1-7P	964110	31.60%					Bacteria; Tenericutes; Mollicutes; Mycoplasmataceae; Mycoplasma	GCF_000286675.1_ASM28667v1_genomic.gbff
NC_018410.1	Mycoplasma gallisepticum WI01_2001.043-13-2P, complete sequence	Mycoplasma gallisepticum	WI01_2001.043-13-2P	939844	31.60%					Bacteria; Tenericutes; Mollicutes; Mycoplasmataceae; Mycoplasma	GCF_000286755.1_ASM28675v1_genomic.gbff
LR215031.1	Mycoplasma gallopavonis strain NCTC10186 genome assembly, chromosome: 1	Mycoplasma gallopavonis	NCTC10186	576641	27.70%				Air sacs	Bacteria; Tenericutes; Mollicutes; Mycoplasmataceae; Mycoplasmopsis	GCA_900660635.1_56793_F01-3_genomic.gbff.gz
NC_000908.2	Mycoplasma genitalium G37, complete sequence	Mycoplasma genitalium	G-37	580076	31.70%					Bacteria; Tenericutes; Mollicutes; Mycoplasmataceae; Mycoplasma	GCF_000027325.1_ASM2732v1_genomic.gbff
NC_018498.1	Mycoplasma genitalium M2288, complete sequence	Mycoplasma genitalium	M2288	579558	31.70%					Bacteria; Tenericutes; Mollicutes; Mycoplasmataceae; Mycoplasma	GCF_000292505.1_ASM29250v1_genomic.gbff
NC_018495.1	Mycoplasma genitalium M2321, complete sequence	Mycoplasma genitalium	M2321	579977	31.70%					Bacteria; Tenericutes; Mollicutes; Mycoplasmataceae; Mycoplasma	GCF_000292405.1_ASM29240v1_genomic.gbff
NC_018496.1	Mycoplasma genitalium M6282, complete sequence	Mycoplasma genitalium	M6282	579504	31.70%					Bacteria; Tenericutes; Mollicutes; Mycoplasmataceae; Mycoplasma	GCF_000292445.1_ASM29244v1_genomic.gbff
NC_018497.1	Mycoplasma genitalium M6320, complete sequence	Mycoplasma genitalium	M6320	579796	31.70%					Bacteria; Tenericutes; Mollicutes; Mycoplasmataceae; Mycoplasma	GCF_000292485.1_ASM29248v1_genomic.gbff
LR215024.1	Mycoplasma glycophilum strain NCTC10194 genome assembly, chromosome: 1	Mycoplasma glycophilum	NCTC10194	973410	28.60%				Oviduct	Bacteria; Tenericutes; Mollicutes; Mycoplasmataceae; Mycoplasmopsis	GCA_900660605.1_51342_G01-3_genomic.gbff.gz
NC_016638.1	Mycoplasma haemocanis str. Illinois, complete genome	Mycoplasma haemocanis	Illinois	919992	35.30%		USA	Canis familiaris	blood of naturally infected dog	Bacteria; Tenericutes; Mollicutes; Mycoplasmataceae; Mycoplasma	GCF_000238995.1_ASM23899v1_genomic.gbff
NC_014970.1	Mycoplasma haemofelis str. Langford 1, complete genome sequence	Mycoplasma haemofelis	Langford 1	1147259	38.90%			Felis catus	host blood	Bacteria; Tenericutes; Mollicutes; Mycoplasmataceae; Mycoplasma	GCF_000200735.1_ASM20073v1_genomic.gbff
NZ_CP033021.1	Mycoplasma hominis strain TO0613 chromosome, complete genome	Mycoplasma hominis	TO0613	766228	27.00%	2013/6/3	Russia	Homo sapiens	pelvic cavity of a patient with salpingitis and tubo-ovarian abscess	Bacteria; Tenericutes; Mollicutes; Mycoplasmataceae; Mycoplasma	GCF_000759375.2_ASM75937v2_genomic.gbff
NZ_CP009677.1	Mycoplasma hominis strain AF1 chromosome, complete genome	Mycoplasma hominis	AF1	700851	26.90%			Homo sapiens	patients with intra-amniotic infection and premature labor	Bacteria; Tenericutes; Mollicutes; Mycoplasmataceae; Mycoplasma	GCF_000947915.1_ASM94791v1_genomic.gbff
NZ_CP011538.1	Mycoplasma hominis strain Sprott chromosome, complete genome	Mycoplasma hominis	Sprott	695214	27.40%	1978	USA: New Jersey	Homo sapiens		Bacteria; Tenericutes; Mollicutes; Mycoplasmataceae; Mycoplasma	GCF_001017595.1_ASM101759v1_genomic.gbff
NZ_CP026341.1	Mycoplasma hominis strain 2539 isolate 2539 chromosome, complete genome	Mycoplasma hominis	2539	751310	27.30%		Germany	Homo sapiens		Bacteria; Tenericutes; Mollicutes; Mycoplasmataceae; Mycoplasma	GCF_002952835.1_ASM295283v1_genomic.gbff
NZ_CP032849.1	Mycoplasma hominis strain PX1114 chromosome, complete genome	Mycoplasma hominis	PX1114	688435	27.00%	2014/11/27	Russia		pelvic cavity of a patient with pyosalpinx	Bacteria; Tenericutes; Mollicutes; Mycoplasmataceae; Mycoplasma	GCF_003663725.1_ASM366372v1_genomic.gbff
NZ_CP055151.1	Mycoplasma hominis strain FBG chromosome, complete genome	Mycoplasma hominis	FBG	780024	27.00%			Homo sapiens		Bacteria; Tenericutes; Mollicutes; Mycoplasmataceae; Mycoplasma	GCF_013367855.1_ASM1336785v1_genomic.gbff
NZ_CP055143.1	Mycoplasma hominis strain A136 chromosome, complete genome	Mycoplasma hominis	A136	696338	27.00%			Homo sapiens		Bacteria; Tenericutes; Mollicutes; Mycoplasmataceae; Mycoplasma	GCF_013367895.1_ASM1336789v1_genomic.gbff
NZ_CP055144.1	Mycoplasma hominis strain SP2565 chromosome, complete genome	Mycoplasma hominis	SP2565	712781	27.40%			Homo sapiens		Bacteria; Tenericutes; Mollicutes; Mycoplasmataceae; Mycoplasma	GCF_013367915.1_ASM1336791v1_genomic.gbff
NZ_CP055145.1	Mycoplasma hominis strain 475 chromosome, complete genome	Mycoplasma hominis	475	717777	27.30%			Homo sapiens		Bacteria; Tenericutes; Mollicutes; Mycoplasmataceae; Mycoplasma	GCF_013367935.1_ASM1336793v1_genomic.gbff
NZ_CP055146.1	Mycoplasma hominis strain SS10 chromosome, complete genome	Mycoplasma hominis	SS10	700135	27.00%			Homo sapiens		Bacteria; Tenericutes; Mollicutes; Mycoplasmataceae; Mycoplasma	GCF_013367955.1_ASM1336795v1_genomic.gbff
NZ_CP055147.1	Mycoplasma hominis strain SS25 chromosome, complete genome	Mycoplasma hominis	SS25	672843	27.00%			Homo sapiens		Bacteria; Tenericutes; Mollicutes; Mycoplasmataceae; Mycoplasma	GCF_013367975.1_ASM1336797v1_genomic.gbff
NZ_CP055148.1	Mycoplasma hominis strain VO31120 chromosome, complete genome	Mycoplasma hominis	VO31120	681374	27.00%			Homo sapiens		Bacteria; Tenericutes; Mollicutes; Mycoplasmataceae; Mycoplasma	GCF_013367995.1_ASM1336799v1_genomic.gbff
NZ_CP055149.1	Mycoplasma hominis strain SP10291 chromosome, complete genome	Mycoplasma hominis	SP10291	750518	26.90%			Homo sapiens		Bacteria; Tenericutes; Mollicutes; Mycoplasmataceae; Mycoplasma	GCF_013368015.1_ASM1336801v1_genomic.gbff
NZ_CP055150.1	Mycoplasma hominis strain SP3615 chromosome, complete genome	Mycoplasma hominis	SP3615	715990	27.10%			Homo sapiens		Bacteria; Tenericutes; Mollicutes; Mycoplasmataceae; Mycoplasma	GCF_013368035.1_ASM1336803v1_genomic.gbff
NZ_CP055142.1	Mycoplasma hominis strain 8958 chromosome, complete genome	Mycoplasma hominis	8958	680851	27.00%			Homo sapiens		Bacteria; Tenericutes; Mollicutes; Mycoplasmataceae; Mycoplasma	GCF_013371665.1_ASM1337166v1_genomic.gbff
NC_013511.1	Mycoplasma hominis ATCC 23114, complete sequence	Mycoplasma hominis	ATCC 23114	665445	27.10%					Bacteria; Tenericutes; Mollicutes; Mycoplasmataceae; Mycoplasma	GCF_000085865.1_ASM8586v1_genomic.gbff
NZ_CP009652.1	Mycoplasma hominis ATCC 27545 strain LBD-4 chromosome, complete genome	Mycoplasma hominis	LBD-4	715165	26.90%	1965	USA: Maryland	Homo sapiens	human blood	Bacteria; Tenericutes; Mollicutes; Mycoplasmataceae; Mycoplasma	GCF_000767725.1_ASM76772v1_genomic.gbff
NZ_CP038641.1	Mycoplasma hyopneumoniae strain ES-2 chromosome, complete genome	Mycoplasma hyopneumoniae	ES-2	956514	28.40%	30-Aug-17	China: Enshi, Hubei Province	pig	lung	Bacteria; Tenericutes; Mollicutes; Mycoplasmataceae; Mycoplasma	GCF_004768725.1_ASM476872v1_genomic.gbff
NZ_CP034597.1	Mycoplasma hyopneumoniae strain F7.2C chromosome, complete genome	Mycoplasma hyopneumoniae	F7.2C	894983	28.60%	2000	Belgium: Genth	pig	lung	Bacteria; Tenericutes; Mollicutes; Mycoplasmataceae; Mycoplasma	GCF_007923985.1_ASM792398v1_genomic.gbff
NZ_CP058578.1	Mycoplasma hyopneumoniae strain ES-2L chromosome, complete genome	Mycoplasma hyopneumoniae	ES-2L	918900	28.50%	2019/10/9	China:Wuhan, Hubei	pig	ENVO:01000301	Bacteria; Tenericutes; Mollicutes; Mycoplasmataceae; Mycoplasma	GCF_013402755.1_ASM1340275v1_genomic.gbff
NC_017509.1	Mycoplasma hyopneumoniae 168, complete sequence	Mycoplasma hyopneumoniae	168	925576	28.50%					Bacteria; Tenericutes; Mollicutes; Mycoplasmataceae; Mycoplasma	GCF_000183185.1_ASM18318v1_genomic.gbff
NC_021283.1	Mycoplasma hyopneumoniae 168-L, complete sequence	Mycoplasma hyopneumoniae	168-L	921093	28.50%					Bacteria; Tenericutes; Mollicutes; Mycoplasmataceae; Mycoplasma	GCF_000400855.1_ASM40085v1_genomic.gbff
NC_006360.1	Mycoplasma hyopneumoniae 232, complete sequence	Mycoplasma hyopneumoniae	232	892758	28.60%					Bacteria; Tenericutes; Mollicutes; Mycoplasmataceae; Mycoplasma	GCF_000008405.1_ASM840v1_genomic.gbff
NC_021831.1	Mycoplasma hyopneumoniae 7422, complete sequence	Mycoplasma hyopneumoniae	7422	898495	28.50%					Bacteria; Tenericutes; Mollicutes; Mycoplasmataceae; Mycoplasma	GCF_000427215.1_ASM42721v1_genomic.gbff
NC_007332.1	Mycoplasma hyopneumoniae 7448, complete sequence	Mycoplasma hyopneumoniae	7448	920079	28.50%					Bacteria; Tenericutes; Mollicutes; Mycoplasmataceae; Mycoplasma	GCF_000008225.1_ASM822v1_genomic.gbff
NC_007295.1	Mycoplasma hyopneumoniae J, complete sequence	Mycoplasma hyopneumoniae	J	897405	28.50%					Bacteria; Tenericutes; Mollicutes; Mycoplasmataceae; Mycoplasma	GCF_000008205.1_ASM820v1_genomic.gbff
NZ_CP016817.1	Mycoplasma hyorhinis strain MDBK-IPV chromosome, complete genome	Mycoplasma hyorhinis	MDBK-IPV	837377	25.90%	2014/7/17	Brazil	Bos taurus		Bacteria; Tenericutes; Mollicutes; Mycoplasmataceae; Mycoplasma	GCF_001705605.1_ASM170560v1_genomic.gbff
NC_022807.1	Mycoplasma hyorhinis DBS 1050, complete sequence	Mycoplasma hyorhinis	DBS 1050	837447	25.90%	25-Mar-12	USA			Bacteria; Tenericutes; Mollicutes; Mycoplasmataceae; Mycoplasma	GCF_000496815.1_ASM49681v1_genomic.gbff
NC_016829.1	Mycoplasma hyorhinis GDL-1, complete sequence	Mycoplasma hyorhinis	GDL-1	837480	25.90%					Bacteria; Tenericutes; Mollicutes; Mycoplasmataceae; Mycoplasma	GCF_000241125.1_ASM24112v1_genomic.gbff
NC_014448.1	Mycoplasma hyorhinis HUB-1, complete sequence	Mycoplasma hyorhinis	HUB-1	839615	25.90%		China	swine	respiratory tract of swine	Bacteria; Tenericutes; Mollicutes; Mycoplasmataceae; Mycoplasma	GCF_000145705.1_ASM14570v1_genomic.gbff
NC_017519.1	Mycoplasma hyorhinis MCLD, complete sequence	Mycoplasma hyorhinis	MCLD	829709	25.90%				melanoma cell line LB33 mel A1 culture	Bacteria; Tenericutes; Mollicutes; Mycoplasmataceae; Mycoplasma	GCF_000211295.1_ASM21129v1_genomic.gbff
NC_019552.1	Mycoplasma hyorhinis SK76, complete sequence	Mycoplasma hyorhinis	SK76	836897	25.90%					Bacteria; Tenericutes; Mollicutes; Mycoplasmataceae; Mycoplasma	GCF_000313635.1_ASM31363v1_genomic.gbff
NZ_CP008748.1	Mycoplasma hyosynoviae strain M60 chromosome, complete genome	Mycoplasma hyosynoviae	M60	863547	27.00%	1970		Sus scrofa	pig joint	Bacteria; Tenericutes; Mollicutes; Mycoplasmataceae; Mycoplasma	GCF_002214445.1_ASM221444v1_genomic.gbff
NZ_LR215023.1	Mycoplasma iowae strain NCTC10185 chromosome 1	Mycoplasma iowae	NCTC10185	1278574	24.70%	1962		Embryo	Air sac of a pipped embryo	Bacteria; Tenericutes; Mollicutes; Mycoplasmataceae; Mycoplasma	GCF_900660615.1_51670_F01-3_genomic.gbff
NZ_CP033512.1	Mycoplasma iowae 695 chromosome, complete genome	Mycoplasma iowae	695	1315476	24.60%	1955	USA:Iowa	Turkeys		Bacteria; Tenericutes; Mollicutes; Mycoplasmataceae; Mycoplasma	GCF_009883755.1_ASM988375v1_genomic.gbff
NC_014751.1	Mycoplasma leachii PG50, complete sequence	Mycoplasma leachii	PG50	1008951	23.80%					Bacteria; Tenericutes; Mollicutes; Mycoplasmataceae; Mycoplasma	GCF_000183365.1_ASM18336v1_genomic.gbff
LR215037.1	Mycoplasma maculosum strain NCTC10168 genome assembly, chromosome: 1	Mycoplasma maculosum	NCTC10168	909262	24.10%				Throat	Bacteria; Tenericutes; Mollicutes; Mycoplasmataceae; Mycoplasmopsis	GCA_900660665.1_57612_D01-3_genomic.gbff.gz
NC_006908.1	Mycoplasma mobile 163K, complete sequence	Mycoplasma mobile	163K	777079	25.00%					Bacteria; Tenericutes; Mollicutes; Mycoplasmataceae; Mycoplasma	GCF_000008365.1_ASM836v1_genomic.gbff
NZ_CP054256.1	Mycoplasma mycoides strain T1/44 GP chromosome, complete genome	Mycoplasma mycoides	T1/44 GP	1188839	23.90%	1953	Tanzania		1970 vaccine stock	Bacteria; Tenericutes; Mollicutes; Mycoplasmataceae; Mycoplasma	GCF_013305285.1_ASM1330528v1_genomic.gbff
NZ_AP024602.1	Mycoplasma mycoides strain Caprivi chromosome, complete genome	Mycoplasma mycoides	Caprivi	1158134	23.90%	2003/6/15	Namibia:Zambezi, Caprivi Region	Bos taurus		Bacteria; Tenericutes; Mollicutes; Mycoplasmataceae; Mycoplasma	GCF_018406545.1_ASM1840654v1_genomic.gbff
NZ_CP068548.1	Mycoplasma mycoides subsp. capri strain Ker.TCR. LT chromosome, complete genome	Mycoplasma mycoides subsp. capri	Ker.TCR. LT	1211756	24.00%	23-Nov-19	India	Caprine (Goat)	Lung tissue	Bacteria; Tenericutes; Mollicutes; Mycoplasmataceae; Mycoplasma	GCF_016767155.1_ASM1676715v1_genomic.gbff
NC_015431.1	Mycoplasma mycoides subsp. capri LC str. 95010, complete sequence	Mycoplasma mycoides subsp. capri	95010	1153998	23.80%					Bacteria; Tenericutes; Mollicutes; Mycoplasmataceae; Mycoplasma	GCF_000253075.1_ASM25307v1_genomic.gbff
NZ_CP001621.1	Mycoplasma mycoides subsp. capri str. GM12 chromosome clone tetM-lacZ, complete genome	Mycoplasma mycoides subsp. capri	GM12	1089202	23.90%					Bacteria; Tenericutes; Mollicutes; Mycoplasmataceae; Mycoplasma	GCF_000023165.1_ASM2316v1_genomic.gbff
NZ_CP010267.1	Mycoplasma mycoides subsp. mycoides strain izsam_mm5713 chromosome, complete genome	Mycoplasma mycoides subsp. mycoides	izsam_mm5713	1192498	24.00%	12-Apr-92	Italy:Brescia	Bos taurus	lung	Bacteria; Tenericutes; Mollicutes; Mycoplasmataceae; Mycoplasma	GCF_000800785.1_ASM80078v1_genomic.gbff
NZ_CP011260.1	Mycoplasma mycoides subsp. mycoides strain Ben1 chromosome, complete genome	Mycoplasma mycoides subsp. mycoides	Ben1	1145921	23.90%	1956	China: Liaoning	Bos taurus		Bacteria; Tenericutes; Mollicutes; Mycoplasmataceae; Mycoplasma	GCF_001554055.1_ASM155405v1_genomic.gbff
NZ_CP011261.1	Mycoplasma mycoides subsp. mycoides strain Ben50 chromosome, complete genome	Mycoplasma mycoides subsp. mycoides	Ben50	1161055	24.00%					Bacteria; Tenericutes; Mollicutes; Mycoplasmataceae; Mycoplasma	GCF_001554075.1_ASM155407v1_genomic.gbff
NZ_CP011263.1	Mycoplasma mycoides subsp. mycoides strain Ben326 chromosome, complete genome	Mycoplasma mycoides subsp. mycoides	Ben326	1109375	24.00%					Bacteria; Tenericutes; Mollicutes; Mycoplasmataceae; Mycoplasma	GCF_001554115.1_ASM155411v1_genomic.gbff
NZ_CP011264.1	Mycoplasma mycoides subsp. mycoides strain Ben468 chromosome, complete genome	Mycoplasma mycoides subsp. mycoides	Ben468	1091780	23.90%					Bacteria; Tenericutes; Mollicutes; Mycoplasmataceae; Mycoplasma	GCF_001554155.1_ASM155415v1_genomic.gbff
NZ_CP014346.1	Mycoplasma mycoides subsp. mycoides strain T1/44 chromosome, complete genome	Mycoplasma mycoides subsp. mycoides	T1/44	1188848	23.90%	1951	Tanzania	cattle		Bacteria; Tenericutes; Mollicutes; Mycoplasmataceae; Mycoplasma	GCF_001564435.1_ASM156443v1_genomic.gbff
NC_021025.1	Mycoplasma mycoides subsp. mycoides SC str. Gladysdale, complete sequence	Mycoplasma mycoides subsp. mycoides	Gladysdale	1193808	24.00%					Bacteria; Tenericutes; Mollicutes; Mycoplasmataceae; Mycoplasma	GCF_000143865.1_ASM14386v1_genomic.gbff
NZ_CP040825.1	Mycoplasma nasistruthionis strain 2F1A chromosome, complete genome	Mycoplasma nasistruthionis	2F1A	803230	29.00%	2004	Namibia	Struthio camelus		Bacteria; Tenericutes; Mollicutes; Mycoplasmataceae; Mycoplasma	GCF_006228185.1_ASM622818v1_genomic.gbff
NZ_LR214951.1	Mycoplasma neurolyticum strain NCTC10166 chromosome 1	Mycoplasma neurolyticum	NCTC10166	979558	23.20%	1938		Mouse	Brain	Bacteria; Tenericutes; Mollicutes; Mycoplasmataceae; Mycoplasma	GCF_900660485.1_50648_E01-3_genomic.gbff
NZ_LR214940.1	Mycoplasma orale strain NCTC10112 chromosome 1	Mycoplasma orale	NCTC10112	736864	25.30%	1900/1967	USA: Washington DC	Homo sapiens	Oropharynx	Bacteria; Tenericutes; Mollicutes; Mycoplasmataceae; Mycoplasma	GCF_900660435.1_50465_D02-3_genomic.gbff
NC_023062.1	Mycoplasma ovis str. Michigan, complete sequence	Mycoplasma ovis	Michigan	702511	31.70%	2012	USA: Michigan	Ovis aries	blood sample	Bacteria; Tenericutes; Mollicutes; Mycoplasmataceae; Mycoplasma	GCF_000508245.1_ASM50824v1_genomic.gbff
NC_004432.1	Mycoplasma penetrans HF-2, complete sequence	Mycoplasma penetrans	HF-2	1358633	25.70%			Homo sapiens		Bacteria; Tenericutes; Mollicutes; Mycoplasmataceae; Mycoplasma	GCF_000011225.1_ASM1122v1_genomic.gbff
NZ_CP033058.2	Mycoplasma phocicerebrale strain 1049 chromosome, complete genome	Mycoplasma phocicerebrale	1049	740800	25.00%	1988	Germany: North Sea coast	Phoca vitulina	brain	Bacteria; Tenericutes; Mollicutes; Mycoplasmataceae; Mycoplasma	GCF_003383595.3_ASM338359v3_genomic.gbff
NZ_CP029295.1	Mycoplasma phocidae strain 105 chromosome, complete genome	Mycoplasma phocidae	105	814478	27.10%	1980	USA:New England, Northeast Atlantic ocean coastline	Phoca vitulina	lung, trachea	Bacteria; Tenericutes; Mollicutes; Mycoplasmataceae; Mycoplasma	GCF_003332325.1_ASM333232v1_genomic.gbff
CP034841.1	Mycoplasma phocirhinis strain 852 chromosome, complete genome	Mycoplasma phocirhinis	852	865472	27.50%	1988	Germany: Baltic Sea coast	Phoca vitulina	lung of harbor seal	Bacteria; Tenericutes; Mollicutes; Mycoplasmataceae; Mycoplasmopsis	GCA_004216495.1_ASM421649v1_genomic.gbff.gz
NZ_CP010540.1	Mycoplasma pneumoniae 39443 chromosome, complete genome	Mycoplasma pneumoniae	39443	817184	40.00%	1999	USA:AL	Homo sapiens	throat	Bacteria; Tenericutes; Mollicutes; Mycoplasmataceae; Mycoplasma	GCF_001272715.1_ASM127271v1_genomic.gbff
NZ_CP010541.1	Mycoplasma pneumoniae 51494 chromosome, complete genome	Mycoplasma pneumoniae	51494	816404	40.00%	2006	USA:CO	Homo sapiens	throat	Bacteria; Tenericutes; Mollicutes; Mycoplasmataceae; Mycoplasma	GCF_001272735.1_ASM127273v1_genomic.gbff
NZ_CP010542.1	Mycoplasma pneumoniae 54089 chromosome, complete genome	Mycoplasma pneumoniae	54089	816565	40.00%	2009	USA:AL	Homo sapiens	Throat	Bacteria; Tenericutes; Mollicutes; Mycoplasmataceae; Mycoplasma	GCF_001272755.1_ASM127275v1_genomic.gbff
NZ_CP010543.1	Mycoplasma pneumoniae 54524 chromosome, complete genome	Mycoplasma pneumoniae	54524	816583	40.00%	2009	USA:AL	Homo sapiens	Throat	Bacteria; Tenericutes; Mollicutes; Mycoplasmataceae; Mycoplasma	GCF_001272775.1_ASM127277v1_genomic.gbff
NZ_CP010544.1	Mycoplasma pneumoniae 85084 chromosome, complete genome	Mycoplasma pneumoniae	85084	816404	40.00%	1985	China	Homo sapiens	throat	Bacteria; Tenericutes; Mollicutes; Mycoplasmataceae; Mycoplasma	GCF_001272795.1_ASM127279v1_genomic.gbff
NZ_CP010545.1	Mycoplasma pneumoniae 85138 chromosome, complete genome	Mycoplasma pneumoniae	85138	816402	40.00%	1985	China	Homo sapiens	Respiratory specimen	Bacteria; Tenericutes; Mollicutes; Mycoplasmataceae; Mycoplasma	GCF_001272815.1_ASM127281v1_genomic.gbff
NZ_CP010546.1	Mycoplasma pneumoniae FH chromosome, complete genome	Mycoplasma pneumoniae	FH	817207	40.00%	1954	USA:MA	Homo sapiens	sputum	Bacteria; Tenericutes; Mollicutes; Mycoplasmataceae; Mycoplasma	GCF_001272835.1_ASM127283v1_genomic.gbff
NZ_CP010547.1	Mycoplasma pneumoniae M1139 chromosome, complete genome	Mycoplasma pneumoniae	M1139	817045	40.00%	1981	United Kingdom: England	Homo sapiens	Respiratory specimen	Bacteria; Tenericutes; Mollicutes; Mycoplasmataceae; Mycoplasma	GCF_001272855.1_ASM127285v1_genomic.gbff
NZ_CP010548.1	Mycoplasma pneumoniae strain M2192 chromosome, complete genome	Mycoplasma pneumoniae	M2192	817169	40.00%	1982	United Kingdom: England	Homo sapiens	respiratory tract	Bacteria; Tenericutes; Mollicutes; Mycoplasmataceae; Mycoplasma	GCF_001272875.1_ASM127287v1_genomic.gbff
NZ_CP010549.1	Mycoplasma pneumoniae M2592 chromosome, complete genome	Mycoplasma pneumoniae	M2592	817198	40.00%	1982	United Kingdom: England	Homo sapiens	Respiratory specimen	Bacteria; Tenericutes; Mollicutes; Mycoplasmataceae; Mycoplasma	GCF_001272895.1_ASM127289v1_genomic.gbff
NZ_CP010550.1	Mycoplasma pneumoniae MAC chromosome, complete genome	Mycoplasma pneumoniae	MAC	817156	40.00%	1944	USA:CA	Homo sapiens	Human lung disease	Bacteria; Tenericutes; Mollicutes; Mycoplasmataceae; Mycoplasma	GCF_001272915.1_ASM127291v1_genomic.gbff
NZ_CP013829.1	Mycoplasma pneumoniae strain S355, complete genome	Mycoplasma pneumoniae	S355	801203	40.00%	Jun-12	China	Homo sapiens	Throat swab	Bacteria; Tenericutes; Mollicutes; Mycoplasmataceae; Mycoplasma	GCF_001509195.1_ASM150919v1_genomic.gbff
NZ_CP014267.1	Mycoplasma pneumoniae strain C267, complete genome	Mycoplasma pneumoniae	C267	816498	40.00%	2012/5/15	China: Beijing	Homo sapiens	sputum	Bacteria; Tenericutes; Mollicutes; Mycoplasmataceae; Mycoplasma	GCF_001558175.1_ASM155817v1_genomic.gbff
NZ_CP017327.1	Mycoplasma pneumoniae strain FH 2009 chromosome, complete genome	Mycoplasma pneumoniae	FH 2009	817275	40.00%	1954	USA: Massachusetts		Clinical	Bacteria; Tenericutes; Mollicutes; Mycoplasmataceae; Mycoplasma	GCF_001901705.1_ASM190170v1_genomic.gbff
NZ_CP020689.1	Mycoplasma pneumoniae strain S63-tet-R chromosome, complete genome	Mycoplasma pneumoniae	S63-tet-R	816435	40.00%	Jul-16	China: Beijing	Homo sapiens	throat swab	Bacteria; Tenericutes; Mollicutes; Mycoplasmataceae; Mycoplasma	GCF_002090215.1_ASM209021v1_genomic.gbff
NZ_CP020690.1	Mycoplasma pneumoniae strain FH-tet-R chromosome, complete genome	Mycoplasma pneumoniae	FH-tet-R	816378	40.00%	Jul-16	China: Beijing	Homo sapiens		Bacteria; Tenericutes; Mollicutes; Mycoplasmataceae; Mycoplasma	GCF_002090235.1_ASM209023v1_genomic.gbff
NZ_CP020691.1	Mycoplasma pneumoniae strain S68-tet-R chromosome, complete genome	Mycoplasma pneumoniae	S68-tet-R	816404	40.00%	Oct-15	China: Beijing	Homo sapiens	throat swab	Bacteria; Tenericutes; Mollicutes; Mycoplasmataceae; Mycoplasma	GCF_002090275.1_ASM209027v1_genomic.gbff
NZ_CP020692.1	Mycoplasma pneumoniae strain S55-tet-R chromosome, complete genome	Mycoplasma pneumoniae	S55-tet-R	815909	40.00%	Oct-15	China: Beijing	Homo sapiens	throat swab	Bacteria; Tenericutes; Mollicutes; Mycoplasmataceae; Mycoplasma	GCF_002090295.1_ASM209029v1_genomic.gbff
NZ_CP020693.1	Mycoplasma pneumoniae strain S91-tet-R chromosome, complete genome	Mycoplasma pneumoniae	S91-tet-R	816429	40.00%	Jul-16	China: Beijing	Homo sapiens	throat swab	Bacteria; Tenericutes; Mollicutes; Mycoplasmataceae; Mycoplasma	GCF_002090315.1_ASM209031v1_genomic.gbff
NZ_CP020711.1	Mycoplasma pneumoniae strain S4-tet-R chromosome, complete genome	Mycoplasma pneumoniae	S4-tet-R	816433	40.00%	Jul-16	China: Beijing	Homo sapiens	throat swab	Bacteria; Tenericutes; Mollicutes; Mycoplasmataceae; Mycoplasma	GCF_002095995.1_ASM209599v1_genomic.gbff
NZ_CP020710.1	Mycoplasma pneumoniae strain S34-tet-R chromosome, complete genome	Mycoplasma pneumoniae	S34-tet-R	816433	40.00%	Jul-16	China: Beijing	Homo sapiens	throat swab	Bacteria; Tenericutes; Mollicutes; Mycoplasmataceae; Mycoplasma	GCF_002096015.1_ASM209601v1_genomic.gbff
NZ_CP020712.1	Mycoplasma pneumoniae strain S12-tet-R chromosome, complete genome	Mycoplasma pneumoniae	S12-tet-R	816430	40.00%	Jul-16	China: Beijing	Homo sapiens	throat swab	Bacteria; Tenericutes; Mollicutes; Mycoplasmataceae; Mycoplasma	GCF_002096035.1_ASM209603v1_genomic.gbff
NZ_CP017328.1	Mycoplasma pneumoniae strain 685 chromosome, complete genome	Mycoplasma pneumoniae	685	816292	40.00%	1988	Denmark		Clinical	Bacteria; Tenericutes; Mollicutes; Mycoplasmataceae; Mycoplasma	GCF_002127985.1_ASM212798v1_genomic.gbff
NZ_CP017329.1	Mycoplasma pneumoniae strain E57 chromosome, complete genome	Mycoplasma pneumoniae	E57	818603	40.00%	2009	Egypt		Clinical	Bacteria; Tenericutes; Mollicutes; Mycoplasmataceae; Mycoplasma	GCF_002128005.1_ASM212800v1_genomic.gbff
NZ_CP017330.1	Mycoplasma pneumoniae strain 549 chromosome, complete genome	Mycoplasma pneumoniae	549	816492	40.00%	1965	USA: Washington		Clinical	Bacteria; Tenericutes; Mollicutes; Mycoplasmataceae; Mycoplasma	GCF_002128025.1_ASM212802v1_genomic.gbff
NZ_CP017331.1	Mycoplasma pneumoniae strain FL8 chromosome, complete genome	Mycoplasma pneumoniae	FL8	816491	40.00%	2012	USA: Florida		Clinical	Bacteria; Tenericutes; Mollicutes; Mycoplasmataceae; Mycoplasma	GCF_002128045.1_ASM212804v1_genomic.gbff
NZ_CP017332.1	Mycoplasma pneumoniae strain E16 chromosome, complete genome	Mycoplasma pneumoniae	E16	816459	40.00%	2010	Egypt		Clinical	Bacteria; Tenericutes; Mollicutes; Mycoplasmataceae; Mycoplasma	GCF_002128065.1_ASM212806v1_genomic.gbff
NZ_CP017340.1	Mycoplasma pneumoniae strain RI3 chromosome, complete genome	Mycoplasma pneumoniae	RI3	817353	40.00%	2007	USA: Rhode Island		Clinical	Bacteria; Tenericutes; Mollicutes; Mycoplasmataceae; Mycoplasma	GCF_002128085.1_ASM212808v1_genomic.gbff
NZ_CP017341.1	Mycoplasma pneumoniae strain 1801 chromosome, complete genome	Mycoplasma pneumoniae	1801	817171	40.00%	2000	USA: Washington DC		Clinical	Bacteria; Tenericutes; Mollicutes; Mycoplasmataceae; Mycoplasma	GCF_002128105.1_ASM212810v1_genomic.gbff
NZ_CP017342.1	Mycoplasma pneumoniae strain CO3 chromosome, complete genome	Mycoplasma pneumoniae	CO3	818772	40.00%	2014	USA: Colorado		Clinical	Bacteria; Tenericutes; Mollicutes; Mycoplasmataceae; Mycoplasma	GCF_002128125.1_ASM212812v1_genomic.gbff
NZ_CP017333.1	Mycoplasma pneumoniae strain FL1 chromosome, complete genome	Mycoplasma pneumoniae	FL1	816637	40.00%	2012	USA: Florida		Clinical	Bacteria; Tenericutes; Mollicutes; Mycoplasmataceae; Mycoplasma	GCF_002128145.1_ASM212814v1_genomic.gbff
NZ_CP017335.1	Mycoplasma pneumoniae strain CO103 chromosome, complete genome	Mycoplasma pneumoniae	CO103	817125	40.00%	2013	USA: Colorado		Clinical	Bacteria; Tenericutes; Mollicutes; Mycoplasmataceae; Mycoplasma	GCF_002128165.1_ASM212816v1_genomic.gbff
NZ_CP017334.1	Mycoplasma pneumoniae strain K27 chromosome, complete genome	Mycoplasma pneumoniae	K27	817038	40.00%	2010	Kenya		Clinical	Bacteria; Tenericutes; Mollicutes; Mycoplasmataceae; Mycoplasma	GCF_002128185.1_ASM212818v1_genomic.gbff
NZ_CP017337.1	Mycoplasma pneumoniae strain 1006 chromosome, complete genome	Mycoplasma pneumoniae	1006	817231	40.00%	1999	USA: New York		Clinical	Bacteria; Tenericutes; Mollicutes; Mycoplasmataceae; Mycoplasma	GCF_002128205.1_ASM212820v1_genomic.gbff
NZ_CP017338.1	Mycoplasma pneumoniae strain 1134 chromosome, complete genome	Mycoplasma pneumoniae	1134	817126	40.00%	1999	USA: Indiana		Clinical	Bacteria; Tenericutes; Mollicutes; Mycoplasmataceae; Mycoplasma	GCF_002128235.1_ASM212823v1_genomic.gbff
NZ_CP017339.1	Mycoplasma pneumoniae strain 519 chromosome, complete genome	Mycoplasma pneumoniae	519	818735	40.00%	1995	USA: California		Clinical	Bacteria; Tenericutes; Mollicutes; Mycoplasmataceae; Mycoplasma	GCF_002128265.1_ASM212826v1_genomic.gbff
NZ_CP017336.1	Mycoplasma pneumoniae strain GA3 chromosome, complete genome	Mycoplasma pneumoniae	GA3	817252	40.00%	2012	USA: Georgia		Clinical	Bacteria; Tenericutes; Mollicutes; Mycoplasmataceae; Mycoplasma	GCF_002128285.1_ASM212828v1_genomic.gbff
NZ_CP017343.1	Mycoplasma pneumoniae strain M129 2002 chromosome, complete genome	Mycoplasma pneumoniae	M129 2002	816528	40.00%	1968	USA: North Carolina		Clinical	Bacteria; Tenericutes; Mollicutes; Mycoplasmataceae; Mycoplasma	GCF_002147855.1_ASM214785v1_genomic.gbff
NZ_AP017318.1	Mycoplasma pneumoniae strain KCH-402 chromosome, complete genome	Mycoplasma pneumoniae	KCH-402	817074	40.00%		Japan	Homo sapiens	throat swab	Bacteria; Tenericutes; Mollicutes; Mycoplasmataceae; Mycoplasma	GCF_002355695.1_ASM235569v1_genomic.gbff
NZ_AP017319.1	Mycoplasma pneumoniae strain KCH-405 chromosome, complete genome	Mycoplasma pneumoniae	KCH-405	817099	40.00%		Japan	Homo sapiens	throat swab	Bacteria; Tenericutes; Mollicutes; Mycoplasmataceae; Mycoplasma	GCF_002355715.1_ASM235571v1_genomic.gbff
NZ_CP039761.1	Mycoplasma pneumoniae strain 16-734 chromosome, complete genome	Mycoplasma pneumoniae	16-734	818445	40.00%	2016	South Korea: Seoul	Homo sapiens	nasophraynx	Bacteria; Tenericutes; Mollicutes; Mycoplasmataceae; Mycoplasma	GCF_009939745.1_ASM993974v1_genomic.gbff
NZ_CP039762.1	Mycoplasma pneumoniae strain 16-710 chromosome, complete genome	Mycoplasma pneumoniae	16-710	816537	40.00%	2016	South Korea: Seoul	Homo sapiens	nasophraynx	Bacteria; Tenericutes; Mollicutes; Mycoplasmataceae; Mycoplasma	GCF_009939765.1_ASM993976v1_genomic.gbff
NZ_CP039763.1	Mycoplasma pneumoniae strain 16-462 chromosome, complete genome	Mycoplasma pneumoniae	16-462	816525	40.00%	2016	South Korea: Seoul	Homo sapiens	nasophraynx	Bacteria; Tenericutes; Mollicutes; Mycoplasmataceae; Mycoplasma	GCF_009939785.1_ASM993978v1_genomic.gbff
NZ_CP039764.1	Mycoplasma pneumoniae strain 16-118 chromosome, complete genome	Mycoplasma pneumoniae	16-118	816467	40.00%	2016	South Korea: Seoul	Homo sapiens	nasophraynx	Bacteria; Tenericutes; Mollicutes; Mycoplasmataceae; Mycoplasma	GCF_009939805.1_ASM993980v1_genomic.gbff
NZ_CP039765.1	Mycoplasma pneumoniae strain 16-032 chromosome, complete genome	Mycoplasma pneumoniae	16-032	816471	40.00%	2016	South Korea: Seoul	Homo sapiens	nasophraynx	Bacteria; Tenericutes; Mollicutes; Mycoplasmataceae; Mycoplasma	GCF_009939825.1_ASM993982v1_genomic.gbff
NZ_CP039766.1	Mycoplasma pneumoniae strain 16-004 chromosome, complete genome	Mycoplasma pneumoniae	16-004	816561	40.00%	2016	South Korea: Seoul	Homo sapiens	nasophraynx	Bacteria; Tenericutes; Mollicutes; Mycoplasmataceae; Mycoplasma	GCF_009939845.1_ASM993984v1_genomic.gbff
NZ_CP039767.1	Mycoplasma pneumoniae strain 16-002 chromosome, complete genome	Mycoplasma pneumoniae	16-002	816530	40.00%	2016	South Korea: Seoul	Homo sapiens	nasophraynx	Bacteria; Tenericutes; Mollicutes; Mycoplasmataceae; Mycoplasma	GCF_009939975.1_ASM993997v1_genomic.gbff
NZ_CP039768.1	Mycoplasma pneumoniae strain 15-982 chromosome, complete genome	Mycoplasma pneumoniae	15-982	816495	40.00%	2015	South Korea: Seoul	Homo sapiens	nasophraynx	Bacteria; Tenericutes; Mollicutes; Mycoplasmataceae; Mycoplasma	GCF_009940325.1_ASM994032v1_genomic.gbff
NZ_CP039769.1	Mycoplasma pneumoniae strain 15-969 chromosome, complete genome	Mycoplasma pneumoniae	15-969	816389	40.00%	2015	South Korea: Seoul	Homo sapiens	nasophraynx	Bacteria; Tenericutes; Mollicutes; Mycoplasmataceae; Mycoplasma	GCF_009940965.1_ASM994096v1_genomic.gbff
NZ_CP039770.1	Mycoplasma pneumoniae strain 15-885 chromosome, complete genome	Mycoplasma pneumoniae	15-885	816420	40.00%	2015	South Korea: Seoul	Homo sapiens	nasophraynx	Bacteria; Tenericutes; Mollicutes; Mycoplasmataceae; Mycoplasma	GCF_009941325.1_ASM994132v1_genomic.gbff
NZ_CP039771.1	Mycoplasma pneumoniae strain 15-215 chromosome, complete genome	Mycoplasma pneumoniae	15-215	816388	40.00%	2015	South Korea: Seoul	Homo sapiens	nasophraynx	Bacteria; Tenericutes; Mollicutes; Mycoplasmataceae; Mycoplasma	GCF_009941705.1_ASM994170v1_genomic.gbff
NZ_CP039772.1	Mycoplasma pneumoniae strain 14-637 chromosome, complete genome	Mycoplasma pneumoniae	14-637	818560	40.00%	2014	South Korea: Seoul	Homo sapiens	nasophraynx	Bacteria; Tenericutes; Mollicutes; Mycoplasmataceae; Mycoplasma	GCF_009942155.1_ASM994215v1_genomic.gbff
NZ_CP039773.1	Mycoplasma pneumoniae strain 12-091 chromosome, complete genome	Mycoplasma pneumoniae	12-091	816510	40.00%	2012	South Korea: Seoul	Homo sapiens	nasophraynx	Bacteria; Tenericutes; Mollicutes; Mycoplasmataceae; Mycoplasma	GCF_009942395.1_ASM994239v1_genomic.gbff
NZ_CP039774.1	Mycoplasma pneumoniae strain 12-060 chromosome, complete genome	Mycoplasma pneumoniae	12-060	816506	40.00%	2012	South Korea: Seoul	Homo sapiens	nasophraynx	Bacteria; Tenericutes; Mollicutes; Mycoplasmataceae; Mycoplasma	GCF_009942655.1_ASM994265v1_genomic.gbff
NZ_CP039775.1	Mycoplasma pneumoniae strain 11-1384 chromosome, complete genome	Mycoplasma pneumoniae	11-1384	818669	40.00%	2011	South Korea: Seoul	Homo sapiens	nasophraynx	Bacteria; Tenericutes; Mollicutes; Mycoplasmataceae; Mycoplasma	GCF_009942915.1_ASM994291v1_genomic.gbff
NZ_CP039776.1	Mycoplasma pneumoniae strain 11-994 chromosome, complete genome	Mycoplasma pneumoniae	11-994	816304	40.00%	2011	South Korea: Seoul	Homo sapiens	nasophraynx	Bacteria; Tenericutes; Mollicutes; Mycoplasmataceae; Mycoplasma	GCF_009943205.1_ASM994320v1_genomic.gbff
NZ_CP039777.1	Mycoplasma pneumoniae strain 11-949 chromosome, complete genome	Mycoplasma pneumoniae	11-949	817102	40.00%	2011	South Korea: Seoul	Homo sapiens	nasophraynx	Bacteria; Tenericutes; Mollicutes; Mycoplasmataceae; Mycoplasma	GCF_009943505.1_ASM994350v1_genomic.gbff
NZ_CP039778.1	Mycoplasma pneumoniae strain 11-634 chromosome, complete genome	Mycoplasma pneumoniae	11-634	816551	40.00%	2011	South Korea: Seoul	Homo sapiens	nasophraynx	Bacteria; Tenericutes; Mollicutes; Mycoplasmataceae; Mycoplasma	GCF_009943805.1_ASM994380v1_genomic.gbff
NZ_CP039779.1	Mycoplasma pneumoniae strain 11-473 chromosome, complete genome	Mycoplasma pneumoniae	11-473	816518	40.00%	2011	South Korea: Seoul	Homo sapiens	nasophraynx	Bacteria; Tenericutes; Mollicutes; Mycoplasmataceae; Mycoplasma	GCF_009944075.1_ASM994407v1_genomic.gbff
NZ_CP039780.1	Mycoplasma pneumoniae strain 11-212 chromosome, complete genome	Mycoplasma pneumoniae	11-212	816503	40.00%	2011	South Korea: Seoul	Homo sapiens	nasophraynx	Bacteria; Tenericutes; Mollicutes; Mycoplasmataceae; Mycoplasma	GCF_009944335.1_ASM994433v1_genomic.gbff
NZ_CP039781.1	Mycoplasma pneumoniae strain 11-174 chromosome, complete genome	Mycoplasma pneumoniae	11-174	815686	40.00%	2011	South Korea: Seoul	Homo sapiens	nasophraynx	Bacteria; Tenericutes; Mollicutes; Mycoplasmataceae; Mycoplasma	GCF_009944725.1_ASM994472v1_genomic.gbff
NZ_CP039782.1	Mycoplasma pneumoniae strain 11-129 chromosome, complete genome	Mycoplasma pneumoniae	11-129	816432	40.00%	2011	South Korea: Seoul	Homo sapiens	nasophraynx	Bacteria; Tenericutes; Mollicutes; Mycoplasmataceae; Mycoplasma	GCF_009945165.1_ASM994516v1_genomic.gbff
NZ_CP039783.1	Mycoplasma pneumoniae strain 11-107 chromosome, complete genome	Mycoplasma pneumoniae	11-107	816346	40.00%	2011	South Korea: Seoul	Homo sapiens	nasophraynx	Bacteria; Tenericutes; Mollicutes; Mycoplasmataceae; Mycoplasma	GCF_009945535.1_ASM994553v1_genomic.gbff
NZ_CP039784.1	Mycoplasma pneumoniae strain 10-1385 chromosome, complete genome	Mycoplasma pneumoniae	10-1385	817191	40.00%	2010	South Korea: Seoul	Homo sapiens	nasophraynx	Bacteria; Tenericutes; Mollicutes; Mycoplasmataceae; Mycoplasma	GCF_009945865.1_ASM994586v1_genomic.gbff
NZ_CP039785.1	Mycoplasma pneumoniae strain 10-1257 chromosome, complete genome	Mycoplasma pneumoniae	10-1257	816333	40.00%	2010	South Korea: Seoul	Homo sapiens	nasophraynx	Bacteria; Tenericutes; Mollicutes; Mycoplasmataceae; Mycoplasma	GCF_009946285.1_ASM994628v1_genomic.gbff
NZ_CP039786.1	Mycoplasma pneumoniae strain 10-1213 chromosome, complete genome	Mycoplasma pneumoniae	10-1213	816521	40.00%	2010	South Korea: Seoul	Homo sapiens	nasophraynx	Bacteria; Tenericutes; Mollicutes; Mycoplasmataceae; Mycoplasma	GCF_009946845.1_ASM994684v1_genomic.gbff
NZ_CP039787.1	Mycoplasma pneumoniae strain 10-1110 chromosome, complete genome	Mycoplasma pneumoniae	10-1110	816522	40.00%	2010	South Korea: Seoul	Homo sapiens	nasophraynx	Bacteria; Tenericutes; Mollicutes; Mycoplasmataceae; Mycoplasma	GCF_009947205.1_ASM994720v1_genomic.gbff
NZ_CP039788.1	Mycoplasma pneumoniae strain 10-1059 chromosome, complete genome	Mycoplasma pneumoniae	10-1059	816681	40.00%	2010	South Korea: Seoul	Homo sapiens	nasophraynx	Bacteria; Tenericutes; Mollicutes; Mycoplasmataceae; Mycoplasma	GCF_009947575.1_ASM994757v1_genomic.gbff
NZ_CP039789.1	Mycoplasma pneumoniae strain 10-1048 chromosome, complete genome	Mycoplasma pneumoniae	10-1048	816465	40.00%	2010	South Korea: Seoul	Homo sapiens	nasophraynx	Bacteria; Tenericutes; Mollicutes; Mycoplasmataceae; Mycoplasma	GCF_009947985.1_ASM994798v1_genomic.gbff
NZ_CP039790.1	Mycoplasma pneumoniae strain 10-980 chromosome, complete genome	Mycoplasma pneumoniae	10-980	816424	40.00%	2010	South Korea: Seoul	Homo sapiens	nasophraynx	Bacteria; Tenericutes; Mollicutes; Mycoplasmataceae; Mycoplasma	GCF_009948395.1_ASM994839v1_genomic.gbff
NZ_LR214945.1	Mycoplasma pneumoniae strain NCTC10119 chromosome 1	Mycoplasma pneumoniae	NCTC10119	817125	40.00%	1900/1967		Homo sapiens	monkey kidney tissue-culture fluids of the FH strain (Eaton Agent Virus)	Bacteria; Tenericutes; Mollicutes; Mycoplasmataceae; Mycoplasma	GCF_900660465.1_50648_A01-3_genomic.gbff
NZ_CP010539.1	Mycoplasma pneumoniae 19294 chromosome, complete genome	Mycoplasma pneumoniae	19294	817313	40.00%	1994	USA: OH	Homo sapiens	throat swab	Bacteria; Tenericutes; Mollicutes; Mycoplasmataceae; Mycoplasma	GCF_000387745.2_ASM38774v2_genomic.gbff
NC_016807.1	Mycoplasma pneumoniae 309, complete sequence	Mycoplasma pneumoniae	309	817176	40.00%					Bacteria; Tenericutes; Mollicutes; Mycoplasmataceae; Mycoplasma	GCF_000283755.1_ASM28375v1_genomic.gbff
NC_000912.1	Mycoplasma pneumoniae M129, complete sequence	Mycoplasma pneumoniae	M129; ATCC 29342	816394	40.00%					Bacteria; Tenericutes; Mollicutes; Mycoplasmataceae; Mycoplasma	GCF_000027345.1_ASM2734v1_genomic.gbff
NC_020076.2	Mycoplasma pneumoniae M129-B7, complete sequence	Mycoplasma pneumoniae	M129-B7	816451	40.00%		USA	Homo sapiens		Bacteria; Tenericutes; Mollicutes; Mycoplasmataceae; Mycoplasma	GCF_000331085.3_ASM33108v2_genomic.gbff
NZ_CP008895.1	Mycoplasma pneumoniae M29 chromosome, complete genome	Mycoplasma pneumoniae	M29	857799	39.90%	2005/1/26	China: Beijing	Homo sapiens	throat swab - pharynx	Bacteria; Tenericutes; Mollicutes; Mycoplasmataceae; Mycoplasma	GCF_000733995.1_ASM73399v1_genomic.gbff
NZ_CP010538.1	Mycoplasma pneumoniae PI 1428 chromosome, complete genome	Mycoplasma pneumoniae	PI 1428	816496	40.00%	1960	USA	Homo sapiens	throat of patient with atypical pneumonia	Bacteria; Tenericutes; Mollicutes; Mycoplasmataceae; Mycoplasma	GCF_000319675.2_ASM31967v2_genomic.gbff
NZ_CP010551.1	Mycoplasma pneumoniae PO1 chromosome, complete genome	Mycoplasma pneumoniae	PO1	817216	40.00%	1980	USA: AL, University of Alabama at Birmingham Hospital	Homo sapiens	respiratory tract of an adult	Bacteria; Tenericutes; Mollicutes; Mycoplasmataceae; Mycoplasma	GCF_000319655.2_ASM31965v2_genomic.gbff
CP017813.1	Mycoplasma pullorum strain B359_6, complete genome	Mycoplasma pullorum	B359_6	1007172	29.10%	Feb-15	South Africa: Gauteng, Onderstepoort	Gallus gallus	trachea	Bacteria; Tenericutes; Mollicutes; Mycoplasmataceae; Mycoplasma	GCA_001900245.1_ASM190024v1_genomic.gbff.gz
LR215008.1	Mycoplasma pulmonis strain NCTC10139 genome assembly, chromosome: 1	Mycoplasma pulmonis	NCTC10139	951507	26.50%				lung	Bacteria; Tenericutes; Mollicutes; Mycoplasmataceae; Mycoplasmopsis	GCA_900660575.1_51342_D01-3_genomic.gbff.gz
AL445566.1	Mycoplasma pulmonis UAB CTIP, complete genome	Mycoplasma pulmonis	UAB CTIP	963879	26.60%					Bacteria; Tenericutes; Mollicutes; Mycoplasmataceae; Mycoplasmopsis	GCA_000195875.1_ASM19587v1_genomic.gbff.gz
NZ_LS991954.1	Mycoplasma putrefaciens strain NCTC10155 chromosome 1, complete sequence	Mycoplasma putrefaciens	NCTC10155	832598	26.90%	1900/1976		Goat	not available: to be reported later	Bacteria; Tenericutes; Mollicutes; Mycoplasmataceae; Mycoplasma	GCF_900476175.1_50648_D01_genomic.gbff
NC_015946.1	Mycoplasma putrefaciens KS1, complete sequence	Mycoplasma putrefaciens	KS1	832603	26.90%			goat		Bacteria; Tenericutes; Mollicutes; Mycoplasmataceae; Mycoplasma	GCF_000224105.1_ASM22410v1_genomic.gbff
NC_021083.1	Mycoplasma putrefaciens Mput9231, complete sequence	Mycoplasma putrefaciens	Mput9231	859996	27.00%					Bacteria; Tenericutes; Mollicutes; Mycoplasmataceae; Mycoplasma	GCF_000376625.1_ASM37662v1_genomic.gbff
NZ_LR214938.2	Mycoplasma salivarium strain NCTC10113 chromosome 1, complete sequence	Mycoplasma salivarium	NCTC10113	728347	26.40%	1900/1967			Saliva	Bacteria; Tenericutes; Mollicutes; Mycoplasmataceae; Mycoplasma	GCF_900660445.2_GCA_900660445_genomic.gbff
NZ_CP034044.1	Mycoplasma struthionis strain 237IA chromosome, complete genome	Mycoplasma struthionis	237IA	737591	26.20%	2005	Namibia	ostrich		Bacteria; Tenericutes; Mollicutes; Mycoplasmataceae; Mycoplasma	GCF_003855455.1_ASM385545v1_genomic.gbff
NC_015153.1	Mycoplasma suis KI3806, complete sequence	Mycoplasma suis	KI3806	709270	31.10%					Bacteria; Tenericutes; Mollicutes; Mycoplasmataceae; Mycoplasma	GCF_000203215.1_ASM20321v1_genomic.gbff
NC_015155.1	Mycoplasma suis str. Illinois, complete sequence	Mycoplasma suis	Illinois	742431	31.10%			pig	blood of an infected pig	Bacteria; Tenericutes; Mollicutes; Mycoplasmataceae; Mycoplasma	GCF_000179035.2_ASM17903v2_genomic.gbff
CP012624.1	Mycoplasma synoviae strain 86079-7NS, complete genome	Mycoplasma synoviae	86079-7NS	766256	27.90%	1990	Australia: Victoria		choanal cleft of a commercial layer henwith respiratory disease	Bacteria; Tenericutes; Mollicutes; Mycoplasmataceae; Mycoplasmopsis	GCA_002009055.1_ASM200905v1_genomic.gbff.gz
CP021129.1	Mycoplasma synoviae strain MS-H chromosome, complete genome	Mycoplasma synoviae	MS-H	818848	28.20%	1998	Australia	chicken		Bacteria; Tenericutes; Mollicutes; Mycoplasmataceae; Mycoplasma	GCA_003147565.1_ASM314756v1_genomic.gbff.gz
CP034544.1	Mycoplasma synoviae strain HN01 chromosome, complete genome	Mycoplasma synoviae	HN01	817087	28.30%	2012	China:Henan	chicken		Bacteria; Tenericutes; Mollicutes; Mycoplasmataceae; Mycoplasmopsis	GCA_009671165.1_ASM967116v1_genomic.gbff.gz
CP079705.1	Mycoplasma synoviae strain FJ-01 chromosome, complete genome	Mycoplasma synoviae	FJ-01	795381	28.40%	2019/11/30	China: Fujian, Fuzhou	Gallus gallus	synovial fluid	Bacteria; Tenericutes; Mollicutes; Mycoplasmataceae; Mycoplasmopsis	GCA_019334145.1_ASM1933414v1_genomic.gbff.gz
AE017245.1	Mycoplasma synoviae 53, complete genome	Mycoplasma synoviae	53	799476	28.50%					Bacteria; Tenericutes; Mollicutes; Mycoplasmataceae; Mycoplasma	GCA_000008245.1_ASM824v1_genomic.gbff.gz
CP011096.1	Mycoplasma synoviae ATCC 25204, complete genome	Mycoplasma synoviae	WVU1853	846495	28.30%	1957	USA: West Virginia	Gallus gallus		Bacteria; Tenericutes; Mollicutes; Mycoplasmataceae; Mycoplasma	GCA_000969765.1_ASM96976v1_genomic.gbff.gz
CP029258.1	Mycoplasmopsis synoviae strain 86079/7NS chromosome, complete genome	Mycoplasma synoviae (Mycoplasmopsis synoviae)	86079/7NS	818795	28.20%	1986	Australia	chicken		Bacteria; Tenericutes; Mollicutes; Mycoplasmataceae; Mycoplasmopsis	GCA_013393745.1_ASM1339374v1_genomic.gbff.gz
NZ_CP059674.1	Mycoplasma tullyi strain 56A97T chromosome, complete genome	Mycoplasma tullyi	56A97T	867815	31.00%		United Kingdom: Cheshire	Spheniscus humboldti	Cheshire, UK	Bacteria; Tenericutes; Mollicutes; Mycoplasmataceae; Mycoplasma	GCF_014068355.1_ASM1406835v1_genomic.gbff
NC_018149.1	Mycoplasma wenyonii str. Massachusetts, complete sequence	Mycoplasma wenyonii	Massachusetts	650228	33.90%					Bacteria; Tenericutes; Mollicutes; Mycoplasmataceae; Mycoplasma	GCF_000277795.1_ASM27779v1_genomic.gbff
NZ_CP007520.1	Mycoplasma yeatsii GM274B chromosome, complete genome	Mycoplasma yeatsii	GM274B	895051	25.70%	1983	USA: California	goat	Ear canal of goat	Bacteria; Tenericutes; Mollicutes; Mycoplasmataceae; Mycoplasma	GCF_000875755.1_ASM87575v1_genomic.gbff
