# Supplementary material for: Evidence for the Rapid and Divergent Evolution of Mycoplasmas: Structural and Phylogenetic Analysis of Enolases
Source: Front Mol Biosci. 2022 Jan 25;8:811106. doi: 10.3389/fmolb.2021.811106 (PMC8822174; doi:10.3389/fmolb.2021.811106)
Supplement: Supplementary file 7 [file DataSheet1.CSV]

Dataset S1. Sequence similarity matrix between two enolases from different species (%)
	Mycoplasma_hyopneumoniae	Mycoplasma_penetrans	Mycoplasma_flocculare	Mycoplasma_ovis	Spiroplasma_helicoides	Spiroplasma_culicicola	Mycoplasma_gallisepticum	Mycoplasma_ovipneumoniae	Mycoplasma_bovoculi	Mycoplasma_conjunctivae	Mycoplasma_molare	Mycoplasma_hyorhinis	Mycoplasma_anatis	Mycoplasma_glycophilum	Mycoplasma_bovirhinis	Mycoplasma_sturni	Mycoplasma_pullorum	Mycoplasma_collis	Mycoplasma_columborale	Mycoplasma_alligatoris	Mycoplasma_buteonis	Mycoplasma_felis	Mycoplasma_canis	Mycoplasma_iners	Mycoplasma_leonicaptivi	Mycoplasma_cynos	Mycoplasma_gallinarum	Mycoplasma_synoviae	Mycoplasma_bovis	Mycoplasma_pulmonis	Mycoplasma_mobile	Mycoplasma_agalactiae	Mycoplasma_fermentans	Mycoplasma_hyosynoviae	Mycoplasma_salivarium	Mycoplasma_arginini	Mycoplasma_orale	Spiroplasma_Eriocheiris	Mycoplasma_arthritidis	Mycoplasma_genitalium	Mycoplasma_pneumoniae	Mycoplasma_cloacale	Mycoplasma_alkalescens	Mycoplasma_canadense	Mycoplasma_auris	Mycoplasma_spumans	Mycoplasma_elephantis	Mycoplasma_simbae	Mycoplasma_columbinum
Mycoplasma_hyopneumoniae	100	53.09	84.96	49.89	59.12	61.06	55.17	84.63	72.42	74.55	70.22	71.88	68.89	69.56	68.44	67.11	67.33	70.44	66.44	66.67	68.44	67.56	67.78	68.22	66.89	67.48	68.89	66.15	67.04	66.89	66.59	67.93	66.15	64.73	64.06	61.38	63.17	61.06	62.5	55.73	55.73	63.84	61.83	62.5	63.39	64.29	64.22	65.92	66.82
Mycoplasma_penetrans	53.09	100	52.4	56.82	62.53	62.44	61.52	52.4	56.09	55.63	56.04	54.48	54.79	57.76	58.45	55.94	55.71	55.58	55.94	55.94	56.85	57.08	57.08	53.41	57.76	56.39	52.73	55.38	55.45	53.18	56.72	55.23	55	55.2	55.88	53.38	53.17	62.76	56.33	60.04	61.61	54.07	54.05	52.7	54.5	56.11	57.95	58.09	53.08
Mycoplasma_flocculare	84.96	52.4	100	49.09	58.43	60.14	53.9	85.08	74.94	76.12	70.07	73.44	68.44	69.78	67.56	67.18	67.78	72.73	66.08	65.56	68.22	68	67.78	68.89	66.67	67.26	69.33	66.59	67.48	67.41	65.78	68.15	66.59	64.96	64.73	62.95	64.51	61.15	62.28	56.06	55.38	64.51	62.28	64.06	64.96	64.29	65.41	67.11	67.48
Mycoplasma_ovis	49.89	56.82	49.09	100	53.56	51.95	53.76	50.11	53.42	51.03	49.77	51.49	50.68	51.36	52.05	50.9	50.45	51.47	50.45	51.14	51.36	51.82	51.36	52.71	50.68	51.03	52.04	50.8	51.47	50.56	48.87	51.93	50.57	49.89	49.21	50.34	48.53	52.94	50.79	52.99	54.57	50.79	50.11	51.46	50.11	50.34	52.25	51.58	52.14
Spiroplasma_helicoides	59.12	62.53	58.43	53.56	100	89.53	56.81	58.66	62.65	61.95	64.29	62.18	64.29	64.52	64.98	66.59	64.29	63.36	64.98	63.82	64.52	64.52	64.52	60.23	63.13	64.75	60.46	65.13	62.53	60.92	60.6	61.38	63.68	57.6	57.6	55.99	55.3	80.67	58.29	59.22	59.68	57.83	56.68	56.91	57.14	58.06	61.38	61.06	59.45
Spiroplasma_culicicola	61.06	62.44	60.14	51.95	89.53	100	59.58	60.83	62.73	63.66	64.52	62.73	65.75	65.06	65.52	67.59	66.44	65.21	66.44	64.83	64.83	65.52	65.52	62.07	64.6	64.98	61.61	65.67	63.59	62.07	61.75	62.9	63.82	59.82	59.12	56.81	54.97	81.11	59.82	58.06	60.6	57.51	58.2	57.97	57.74	58.43	61.38	62.21	60.6
Mycoplasma_gallisepticum	55.17	61.52	53.9	53.76	56.81	59.58	100	53.79	55.53	54.73	56.14	54.27	56.65	57.11	58.26	57.76	56.88	56.26	56.85	57.8	56.88	58.49	58.26	57.31	58.03	58.16	56.62	57.93	57.67	54.44	55.94	57.21	58.12	54.9	55.81	54.2	53.53	58.41	56.49	64.33	65.71	54.9	53.06	54.65	53.29	55.58	55.45	55.91	56.98
Mycoplasma_ovipneumoniae	84.63	52.4	85.08	50.11	58.66	60.83	53.79	100	74.32	75.51	71.14	72.13	68.23	68.68	66.89	68.01	66.44	73.15	65.77	66.22	67.79	66.67	67.34	66.67	66.22	67.04	69.57	65.7	67.04	65.32	64.8	68.16	65.7	64.27	64.49	62.7	63.15	62.67	61.8	54.82	55.28	64.49	62.92	64.72	64.72	64.49	65.32	67.04	67.49
Mycoplasma_bovoculi	72.42	56.09	74.94	53.42	62.65	62.73	55.53	74.32	100	85.71	75.06	77.9	70.54	71.21	70.09	70.6	69.64	75.28	69.71	70.31	71.65	70.54	70.31	69.42	71.21	69.57	71.21	69.13	69.35	69.49	66.96	70.02	68.68	68.16	65.47	64.35	64.8	64.2	66.14	56.09	54.71	66.82	65.02	65.47	66.37	67.04	65.7	66.52	68.46
Mycoplasma_conjunctivae	74.55	55.63	76.12	51.03	61.95	63.66	54.73	75.51	85.71	100	75.33	81.11	71.33	71.78	70.67	71.33	71.11	73.56	70.67	69.78	72	69.56	70.44	70.89	71.11	69.93	72.89	70.16	69.93	70.89	68.37	70.82	69.04	69.2	67.19	66.29	64.96	65.74	67.19	57.14	56.22	67.19	66.07	66.52	65.85	67.41	65.33	65.7	69.27
Mycoplasma_molare	70.22	56.04	70.07	49.77	64.29	64.52	56.14	71.14	75.06	75.33	100	75.11	73.45	73.89	73.45	72.69	71.68	82.68	72.91	74.56	73.23	74.12	75.22	68.72	73.45	74.5	68.5	72.06	72.63	69.23	69.82	70.86	71.52	66.15	63.94	61.28	61.95	65.53	64.16	57.6	56.24	63.94	64.38	62.61	63.72	66.15	72.15	73.68	66.89
Mycoplasma_hyorhinis	71.88	54.48	73.44	51.49	62.18	62.73	54.27	72.13	77.9	81.11	75.11	100	71.33	71.56	70.22	70.44	70.89	73.33	69.78	71.33	71.56	69.78	69.56	69.11	70.89	68.37	69.56	69.04	69.49	70.67	68.37	69.93	68.82	68.3	65.62	65.62	63.62	64.58	65.18	55.53	56.22	66.52	64.96	65.18	65.62	66.96	66.44	67.04	67.26
Mycoplasma_anatis	68.89	54.79	68.44	50.68	64.29	65.75	56.65	68.23	70.54	71.33	73.45	71.33	100	81.68	82.12	84.77	85.21	70.8	84.77	81.9	82.56	81.9	83.22	73.73	82.34	82.96	70.2	79.65	76.99	70.86	68.36	76.11	77.65	66.74	65.85	64.52	63.19	64.37	67.63	56.06	56.98	65.41	63.86	64.52	64.3	67.41	70.86	71.24	71.24
Mycoplasma_glycophilum	69.56	57.76	69.78	51.36	64.52	65.06	57.11	68.68	71.21	71.78	73.89	71.56	81.68	100	86.75	85.87	86.53	69.69	86.09	84.11	93.82	86.75	87.42	75.5	84.77	86.5	72.19	81.64	75	69.98	69.91	75.44	76.55	67.18	67.18	66.08	62.08	65.75	67.41	56.98	58.35	66.52	65.19	66.08	64.75	68.07	70.2	70.58	70.58
Mycoplasma_bovirhinis	68.44	58.45	67.56	52.05	64.98	65.52	58.26	66.89	70.09	70.67	73.45	70.22	82.12	86.75	100	85.65	84.55	70.35	85.43	83	85.43	90.29	92.72	73.95	87.2	87.83	70.64	82.74	75.66	70.86	68.81	74.56	75.44	68.74	68.29	64.97	63.41	65.75	68.96	56.98	58.58	68.07	64.75	64.75	63.86	69.4	68.87	69.91	71.24
Mycoplasma_sturni	67.11	55.94	67.18	50.9	66.59	67.59	57.76	68.01	70.6	71.33	72.69	70.44	84.77	85.87	85.65	100	90.29	69.6	92.75	83.89	85.43	85.43	85.65	73.95	84.55	86.73	70.86	82.08	75.88	70.48	67.77	74.78	78.1	67.18	66.74	64.3	63.64	65.68	67.63	56.49	57.86	66.74	63.86	64.75	64.52	68.29	70.11	69.82	71.9
Mycoplasma_pullorum	67.33	55.71	67.78	50.45	64.29	66.44	56.88	66.44	69.64	71.11	71.68	70.89	85.21	86.53	84.55	90.29	100	67.7	89.85	84.33	84.99	84.77	85.43	72.85	83.66	84.73	69.32	82.96	75.66	70.86	67.48	74.34	77.88	66.08	64.75	63.64	62.08	65.06	67.18	56.29	57.21	64.52	64.3	64.3	63.41	67.18	69.54	69.25	70.35
Mycoplasma_collis	70.44	55.58	72.73	51.47	63.36	65.21	56.26	73.15	75.28	73.56	82.68	73.33	70.8	69.69	70.35	69.6	67.7	100	69.16	70.8	68.81	71.24	71.68	67.62	70.8	71.18	67.62	68.96	69.76	66.81	69.38	69.32	70.2	66.81	65.71	61.06	63.5	65.9	63.72	55.23	56.14	65.27	63.27	62.39	64.82	65.04	69.08	70.99	66
Mycoplasma_columborale	66.44	55.94	66.08	50.45	64.98	66.44	56.85	65.77	69.71	70.67	72.91	69.78	84.77	86.09	85.43	92.75	89.85	69.16	100	84.33	86.31	84.77	85.65	73.29	85.87	86.5	70.2	81.86	76.33	70.26	67.99	74.34	78.1	66.96	66.3	63.64	61.86	65.22	68.07	56.26	58.31	64.97	64.08	63.86	63.86	67.18	69.67	70.04	70.58
Mycoplasma_alligatoris	66.67	55.94	65.56	51.14	63.82	64.83	57.8	66.22	70.31	69.78	74.56	71.33	81.9	84.11	83	83.89	84.33	70.8	84.33	100	84.55	82.12	83.66	72.63	83.89	83.19	71.3	79.42	75.22	70.64	69.25	74.78	76.99	67.41	65.63	64.08	61.86	64.83	66.96	56.29	55.38	64.3	66.3	64.52	64.3	67.85	72.19	71.02	69.47
Mycoplasma_buteonis	68.44	56.85	68.22	51.36	64.52	64.83	56.88	67.79	71.65	72	73.23	71.56	82.56	93.82	85.43	85.43	84.99	68.81	86.31	84.55	100	84.99	87.42	75.5	86.09	86.28	73.29	81.19	73.89	70.42	70.13	73.45	78.1	66.96	65.63	65.19	60.98	65.52	67.63	55.84	57.21	65.63	64.75	64.75	64.08	68.07	69.76	70.13	70.13
Mycoplasma_felis	67.56	57.08	68	51.82	64.52	65.52	58.49	66.67	70.54	69.56	74.12	69.78	81.9	86.75	90.29	85.43	84.77	71.24	84.77	82.12	84.99	100	92.05	74.17	88.74	87.83	70.86	83.19	76.55	68.87	68.36	75.44	77.65	67.63	66.3	62.97	62.53	65.75	67.41	57.21	58.12	65.63	62.75	63.86	62.75	66.74	69.54	70.13	71.02
Mycoplasma_canis	67.78	57.08	67.78	51.36	64.52	65.52	58.26	67.34	70.31	70.44	75.22	69.56	83.22	87.42	92.72	85.65	85.43	71.68	85.65	83.66	87.42	92.05	100	74.17	88.08	90.27	71.52	83.41	77.21	71.08	68.14	75.88	76.77	66.74	65.85	63.64	62.97	66.44	67.41	57.44	58.12	66.3	63.64	64.08	62.97	68.29	70.2	70.58	71.68
Mycoplasma_iners	68.22	53.41	68.89	52.71	60.23	62.07	57.31	66.67	69.42	70.89	68.72	69.11	73.73	75.5	73.95	73.95	72.85	67.62	73.29	72.63	75.5	74.17	74.17	100	72.19	72.57	81.32	73.89	75.55	69.45	67.18	75.33	74.67	67.77	66.23	64.68	63.36	61.47	66.23	54.21	55.13	66	64.02	63.58	62.91	66.45	68.13	67.62	80.4
Mycoplasma_leonicaptivi	66.89	57.76	66.67	50.68	63.13	64.6	58.03	66.22	71.21	71.11	73.45	70.89	82.34	84.77	87.2	84.55	83.66	70.8	85.87	83.89	86.09	88.74	88.08	72.19	100	84.29	71.08	81.42	75.66	67.99	67.92	75.44	76.11	67.41	65.63	63.41	60.98	64.37	66.74	56.06	57.21	65.19	64.52	63.86	64.52	67.63	70.2	71.24	70.13
Mycoplasma_cynos	67.48	56.39	67.26	51.03	64.75	64.98	58.16	67.04	69.57	69.93	74.5	68.37	82.96	86.5	87.83	86.73	84.73	71.18	86.5	83.19	86.28	87.83	90.27	72.57	84.29	100	70.35	81.82	73.45	68.58	67.85	73.67	75.88	64.08	64.08	61.2	60.75	65.9	64.75	55.96	57.8	63.64	62.08	61.2	60.31	63.41	69.03	69.62	70.07
Mycoplasma_gallinarum	68.89	52.73	69.33	52.04	60.46	61.61	56.62	69.57	71.21	72.89	68.5	69.56	70.2	72.19	70.64	70.86	69.32	67.62	70.2	71.3	73.29	70.86	71.52	81.32	71.08	70.35	100	71.02	72.91	69.45	64.98	72.69	74.23	65.56	64.24	63.36	60.93	63.07	64.9	56.04	57.86	64.46	63.36	64.02	62.91	66.23	66.81	67.18	77.31
Mycoplasma_synoviae	66.15	55.38	66.59	50.8	65.13	65.67	57.93	65.7	69.13	70.16	72.06	69.04	79.65	81.64	82.74	82.08	82.96	68.96	81.86	79.42	81.19	83.19	83.41	73.89	81.42	81.82	71.02	100	73.61	69.03	67.63	72.51	75.39	65.78	65.78	62.67	62	65.44	66	56.65	57.34	66.22	63.11	62.89	62.44	67.56	70.35	70.29	70.29
Mycoplasma_bovis	67.04	55.45	67.48	51.47	62.53	63.59	57.67	67.04	69.35	69.93	72.63	69.49	76.99	75	75.66	75.88	75.66	69.76	76.33	75.22	73.89	76.55	77.21	75.55	75.66	73.45	72.91	73.61	100	71.59	69.09	92.95	81.06	68.65	66	66.89	62.69	62.76	68.87	58.22	58.68	66.67	65.12	67.55	66.23	68.21	73.35	73.07	72.41
Mycoplasma_pulmonis	66.89	53.18	67.41	50.56	60.92	62.07	54.44	65.32	69.49	70.89	69.23	70.67	70.86	69.98	70.86	70.48	70.86	66.81	70.26	70.64	70.42	68.87	71.08	69.45	67.99	68.58	69.45	69.03	71.59	100	66.15	71.37	70.26	66.89	63.58	65.12	60.04	61.33	64.46	55.23	54.55	64.02	67.77	66.67	64.9	64.68	67.32	67.91	66.96
Mycoplasma_mobile	66.59	56.72	65.78	48.87	60.6	61.75	55.94	64.8	66.96	68.37	69.82	68.37	68.36	69.91	68.81	67.77	67.48	69.38	67.99	69.25	70.13	68.36	68.14	67.18	67.92	67.85	64.98	67.63	69.09	66.15	100	70.42	70.2	66.23	64.68	62.03	62.25	62.84	66.89	56.26	55.58	63.13	64.02	61.15	63.36	64.46	65.71	65.86	63.13
Mycoplasma_agalactiae	67.93	55.23	68.15	51.93	61.38	62.9	57.21	68.16	70.02	70.82	70.86	69.93	76.11	75.44	74.56	74.78	74.34	69.32	74.34	74.78	73.45	75.44	75.88	75.33	75.44	73.67	72.69	72.51	92.95	71.37	70.42	100	79.74	68.43	66.23	65.34	62.25	63.22	67.99	57.53	58.22	66.67	64.9	66.23	66.23	68.65	72.69	71.52	73.29
Mycoplasma_fermentans	66.15	55	66.59	50.57	63.68	63.82	58.12	65.7	68.68	69.04	71.52	68.82	77.65	76.55	75.44	78.1	77.88	70.2	78.1	76.99	78.1	77.65	76.77	74.67	76.11	75.88	74.23	75.39	81.06	70.26	70.2	79.74	100	67.33	66.67	63.8	61.81	64.6	67.55	57.08	57.31	65.56	64.68	64.02	65.34	66.89	71.37	71.96	70.2
Mycoplasma_hyosynoviae	64.73	55.2	64.96	49.89	57.6	59.82	54.9	64.27	68.16	69.2	66.15	68.3	66.74	67.18	68.74	67.18	66.08	66.81	66.96	67.41	66.96	67.63	66.74	67.77	67.41	64.08	65.56	65.78	68.65	66.89	66.23	68.43	67.33	100	83.33	76.1	80.04	60.6	82.89	54.55	55.45	80.92	74.78	76.1	76.1	82.68	63.58	62.61	63.94
Mycoplasma_salivarium	64.06	55.88	64.73	49.21	57.6	59.12	55.81	64.49	65.47	67.19	63.94	65.62	65.85	67.18	68.29	66.74	64.75	65.71	66.3	65.63	65.63	66.3	65.85	66.23	65.63	64.08	64.24	65.78	66	63.58	64.68	66.23	66.67	83.33	100	77.63	80.04	60.14	84.87	55.45	56.14	81.58	76.32	77.85	80.04	85.09	61.59	62.61	62.61
Mycoplasma_arginini	61.38	53.38	62.95	50.34	55.99	56.81	54.2	62.7	64.35	66.29	61.28	65.62	64.52	66.08	64.97	64.3	63.64	61.06	63.64	64.08	65.19	62.97	63.64	64.68	63.41	61.2	63.36	62.67	66.89	65.12	62.03	65.34	63.8	76.1	77.63	100	73.9	57.6	77.85	52.26	54.52	76.75	84.28	89.08	84.72	80.92	58.72	58.85	62.83
Mycoplasma_orale	63.17	53.17	64.51	48.53	55.3	54.97	53.53	63.15	64.8	64.96	61.95	63.62	63.19	62.08	63.41	63.64	62.08	63.5	61.86	61.86	60.98	62.53	62.97	63.36	60.98	60.75	60.93	62	62.69	60.04	62.25	62.25	61.81	80.04	80.04	73.9	100	56.91	77.19	55.23	53.64	77.41	72.81	73.9	74.34	78.51	58.5	59.29	60.4
Spiroplasma_Eriocheiris	61.06	62.76	61.15	52.94	80.67	81.11	58.41	62.67	64.2	65.74	65.53	64.58	64.37	65.75	65.75	65.68	65.06	65.9	65.22	64.83	65.52	65.75	66.44	61.47	64.37	65.9	63.07	65.44	62.76	61.33	62.84	63.22	64.6	60.6	60.14	57.6	56.91	100	59.22	57.5	60.05	59.22	58.76	58.06	58.06	60.6	62.79	63.24	60.92
Mycoplasma_arthritidis	62.5	56.33	62.28	50.79	58.29	59.82	56.49	61.8	66.14	67.19	64.16	65.18	67.63	67.41	68.96	67.63	67.18	63.72	68.07	66.96	67.63	67.41	67.41	66.23	66.74	64.75	64.9	66	68.87	64.46	66.89	67.99	67.55	82.89	84.87	77.85	77.19	59.22	100	55	55.91	81.8	75.88	78.07	79.39	84.65	63.36	62.17	63.94
Mycoplasma_genitalium	55.73	60.04	56.06	52.99	59.22	58.06	64.33	54.82	56.09	57.14	57.6	55.53	56.06	56.98	56.98	56.49	56.29	55.23	56.26	56.29	55.84	57.21	57.44	54.21	56.06	55.96	56.04	56.65	58.22	55.23	56.26	57.53	57.08	54.55	55.45	52.26	55.23	57.5	55	100	77.85	56.59	52.94	53.39	53.62	56.36	57.37	57.6	53.65
Mycoplasma_pneumoniae	55.73	61.61	55.38	54.57	59.68	60.6	65.71	55.28	54.71	56.22	56.24	56.22	56.98	58.35	58.58	57.86	57.21	56.14	58.31	55.38	57.21	58.12	58.12	55.13	57.21	57.8	57.86	57.34	58.68	54.55	55.58	58.22	57.31	55.45	56.14	54.52	53.64	60.05	55.91	77.85	100	56.82	54.52	55.43	54.3	56.14	56.01	56.46	55.71
Mycoplasma_cloacale	63.84	54.07	64.51	50.79	57.83	57.51	54.9	64.49	66.82	67.19	63.94	66.52	65.41	66.52	68.07	66.74	64.52	65.27	64.97	64.3	65.63	65.63	66.3	66	65.19	63.64	64.46	66.22	66.67	64.02	63.13	66.67	65.56	80.92	81.58	76.75	77.41	59.22	81.8	56.59	56.82	100	74.56	76.1	77.19	83.77	61.37	61.5	62.61
Mycoplasma_alkalescens	61.83	54.05	62.28	50.11	56.68	58.2	53.06	62.92	65.02	66.07	64.38	64.96	63.86	65.19	64.75	63.86	64.3	63.27	64.08	66.3	64.75	62.75	63.64	64.02	64.52	62.08	63.36	63.11	65.12	67.77	64.02	64.9	64.68	74.78	76.32	84.28	72.81	58.76	75.88	52.94	54.52	74.56	100	84.5	87.12	77.85	61.81	61.95	62.39
Mycoplasma_canadense	62.5	52.7	64.06	51.46	56.91	57.97	54.65	64.72	65.47	66.52	62.61	65.18	64.52	66.08	64.75	64.75	64.3	62.39	63.86	64.52	64.75	63.86	64.08	63.58	63.86	61.2	64.02	62.89	67.55	66.67	61.15	66.23	64.02	76.1	77.85	89.08	73.9	58.06	78.07	53.39	55.43	76.1	84.5	100	85.37	80.26	60.49	60.62	63.72
Mycoplasma_auris	63.39	54.5	64.96	50.11	57.14	57.74	53.29	64.72	66.37	65.85	63.72	65.62	64.3	64.75	63.86	64.52	63.41	64.82	63.86	64.3	64.08	62.75	62.97	62.91	64.52	60.31	62.91	62.44	66.23	64.9	63.36	66.23	65.34	76.1	80.04	84.72	74.34	58.06	79.39	53.62	54.3	77.19	87.12	85.37	100	81.58	61.59	62.17	61.06
Mycoplasma_spumans	64.29	56.11	64.29	50.34	58.06	58.43	55.58	64.49	67.04	67.41	66.15	66.96	67.41	68.07	69.4	68.29	67.18	65.04	67.18	67.85	68.07	66.74	68.29	66.45	67.63	63.41	66.23	67.56	68.21	64.68	64.46	68.65	66.89	82.68	85.09	80.92	78.51	60.6	84.65	56.36	56.14	83.77	77.85	80.26	81.58	100	63.58	64.38	63.27
Mycoplasma_elephantis	64.22	57.95	65.41	52.25	61.38	61.38	55.45	65.32	65.7	65.33	72.15	66.44	70.86	70.2	68.87	70.11	69.54	69.08	69.67	72.19	69.76	69.54	70.2	68.13	70.2	69.03	66.81	70.35	73.35	67.32	65.71	72.69	71.37	63.58	61.59	58.72	58.5	62.79	63.36	57.37	56.01	61.37	61.81	60.49	61.59	63.58	100	87.31	66.3
Mycoplasma_simbae	65.92	58.09	67.11	51.58	61.06	62.21	55.91	67.04	66.52	65.7	73.68	67.04	71.24	70.58	69.91	69.82	69.25	70.99	70.04	71.02	70.13	70.13	70.58	67.62	71.24	69.62	67.18	70.29	73.07	67.91	65.86	71.52	71.96	62.61	62.61	58.85	59.29	63.24	62.17	57.6	56.46	61.5	61.95	60.62	62.17	64.38	87.31	100	65.34
Mycoplasma_columbinum	66.82	53.08	67.48	52.14	59.45	60.6	56.98	67.49	68.46	69.27	66.89	67.26	71.24	70.58	71.24	71.9	70.35	66	70.58	69.47	70.13	71.02	71.68	80.4	70.13	70.07	77.31	70.29	72.41	66.96	63.13	73.29	70.2	63.94	62.61	62.83	60.4	60.92	63.94	53.65	55.71	62.61	62.39	63.72	61.06	63.27	66.3	65.34	100
Mycoplasma_lipofaciens	67.26	54.57	67.48	52.62	61.98	61.75	57.24	67.26	68.23	67.48	70.07	67.93	72.79	71.9	72.57	73.89	72.57	69.18	72.35	73.23	71.24	73.23	73.01	73.01	71.46	71.24	72.79	70.73	81.19	69.91	66.74	79.42	84.96	65.63	65.19	64.08	61.2	61.52	65.19	58.03	57.8	64.97	64.3	65.41	64.08	65.19	73.67	73.61	70.73
Mycoplasma_bovigenitalium	64.81	58.77	65.78	52.82	61.52	62.44	56.72	66.37	66.52	65.7	73.19	66.59	70.58	71.46	71.02	70.26	68.81	71.21	70.48	71.02	70.35	70.8	71.02	68.5	71.68	70.07	67.4	71.18	73.07	68.13	65.42	71.74	72.41	64.38	63.5	59.73	59.29	63.39	63.27	57.27	56.82	62.61	62.39	61.28	62.39	64.38	88.4	94.09	65.56
Mycoplasma_meleagridis	66.44	53.64	66.44	53.17	59.08	60.46	56.39	66	68.3	70.44	66.08	68	71.74	73.95	72.41	71.52	70.86	65.86	71.08	70.86	74.17	71.3	71.96	88.13	70.64	70.35	80	69.91	73.79	67.47	66.08	73.79	74.67	65.78	66	62.91	62.69	61.7	65.78	55.35	55.81	63.8	64.68	63.13	62.47	65.34	67.47	66.96	78.85
Mycoplasma_testudineum	65.33	57.63	64.44	53.29	65.21	66.36	57.21	66.44	70.09	69.11	73.13	69.11	72.57	73.23	73.01	73.23	72.79	69.82	73.23	75	73.45	71.9	73.01	70.48	72.12	72.06	69.38	72.06	72.41	73.79	67.11	72.85	71.74	65.71	64.38	63.27	60.18	66.21	66.15	56.62	59.13	64.82	65.27	64.6	63.05	65.93	68.13	68.72	67.77
Mycoplasma_californicum	65.48	57.4	66.67	51.69	60.6	62.67	56.49	66.82	65.62	65.26	72.53	68.15	70.13	70.35	69.03	68.72	67.92	70.55	68.5	70.13	69.69	68.36	69.69	66.74	70.35	68.96	67.62	68.74	72.41	68.57	64.98	71.96	70.86	63.05	61.73	58.85	57.74	63.39	61.73	57.05	56.36	61.06	62.39	61.28	62.61	63.72	87.09	94.75	65.12
Mycoplasma_opalescens	68.67	55.91	69.56	52.94	61.15	62.3	59.13	67.11	68.97	69.33	67.84	68.22	72.85	73.29	72.41	72.85	72.85	66.96	72.41	72.41	72.63	74.39	72.85	78.02	72.85	71.46	76.04	70.8	77.31	69.67	68.06	79.52	76.65	66.45	66.23	64.46	60.93	62.16	67.33	57.4	57.86	66.45	64.02	64.9	64.68	66.67	68.35	68.94	75.55
Mycoplasma_tullyi	56.09	63.09	54.59	55.53	59.12	59.82	88.75	54.02	55.53	54.97	56.36	55.2	57.34	57.8	58.72	58.45	57.34	56.04	57.53	58.49	57.11	58.72	58.94	57.76	58.49	59.31	57.53	59.31	58.81	55.35	57.53	57.67	58.12	55.81	56.49	55.33	54.21	59.55	57.4	64.99	66.59	55.58	54.42	55.78	54.42	56.26	56.59	57.27	57.21
Mycoplasma_gallinaceum	67.78	56.16	67.85	51.47	64.75	64.83	57.21	66.22	71.27	70.22	75.72	71.11	83.66	86.53	86.75	88.77	87.42	71.74	88.77	83.22	87.64	88.52	89.4	74.39	86.31	88.72	71.74	82.52	75.22	70.04	67.55	74.34	77.65	65.85	65.19	63.41	61.42	64.22	66.74	56.16	57.08	64.97	62.75	62.97	63.41	66.96	70.7	71.52	70.58
Mycoplasma_iowae	56.52	77.68	54	57.49	61.52	61.75	62.78	53.78	55.86	56.78	57.4	55.17	55.71	59.13	58.9	57.08	57.08	55.81	57.53	57.31	58.45	59.36	58.9	55	57.76	57.89	54.55	56.29	56.95	53.86	56.36	57.18	56.26	56.33	56.33	53.83	53.85	61.84	56.11	60.85	62.86	54.98	53.15	52.7	53.38	56.79	57.73	58.31	54.9
Mycoplasma_wenyonii	49.89	57.27	48.86	87.57	52.87	51.49	53.88	50.11	53.2	51.03	50	51.03	50.45	51.59	52.27	50.9	50.68	51.24	50.45	50.45	50.91	52.05	51.36	53.17	50.45	50.8	52.04	50.34	51.7	49.44	48.19	51.7	50.57	49.66	50.34	50.79	49.44	52.26	51.92	53.22	53.67	51.47	49.66	51.69	49.89	51.24	51.8	51.58	51.92
Mycoplasma_haemocanis	48.86	60.09	48.52	64.45	53.69	53.23	55.17	49.32	51.26	50.46	51.24	50.92	51.03	50.34	51.25	50.79	50.57	51.13	50.34	50.11	49.89	51.71	50.8	50.57	50.34	51.37	49.43	50	51.14	51.13	50.11	51.36	50.45	50.23	50	51.35	51.58	53.74	52.49	54.67	56.7	51.58	51.35	52.03	50.23	50.9	52.82	52.37	50.45
Mycoplasma_haemofelis	48.63	60.09	48.52	64.75	53.69	53.23	54.53	49.32	51.26	50.46	51.24	50.92	51.03	50.34	51.25	50.79	50.57	51.13	50.34	50.11	49.89	51.71	50.8	50.79	50.34	51.37	49.66	50.23	51.14	51.36	50.11	51.36	50.45	50.23	50	51.35	51.58	53.74	52.49	54.67	56.7	51.58	51.35	52.03	50.23	50.9	52.82	52.37	50.45
Mycoplasma_mycoides	59.22	60.46	59.54	54.09	73.33	74.22	57.99	59.22	59.58	60.42	61.42	60.65	63.68	62.07	63.91	62.7	63.91	60.64	63.39	63.22	61.38	63.45	63.22	60.78	63.91	62.67	61.24	64.29	63.91	59.73	62.84	63.68	63.68	60.6	59.22	56.45	58.76	72.75	61.06	60.59	61.42	58.99	57.6	57.37	57.14	59.91	58.9	60.73	59.54
Mycoplasma_capricolum	60.37	60.23	59.45	54.36	73.33	75.11	58.29	59.45	59.49	60.42	61.15	60.65	64.37	62.99	64.14	62.99	63.91	60.92	63.45	63.22	61.84	63.68	63.91	61.47	64.6	62.21	61.24	63.82	63.68	59.4	63.22	63.68	63.22	60.6	59.68	57.14	58.76	73.17	61.52	60.69	61.38	59.45	57.6	57.37	57.6	59.68	59.4	61.38	60
Mycoplasma_leachii	59.22	60.46	59.22	53.9	73.78	74.89	59.22	59.45	59.72	60.88	61.38	60.65	64.14	62.53	64.14	62.99	64.6	60.69	63.45	63.68	61.84	63.91	63.45	61.24	64.37	62.44	61.7	64.98	64.14	59.63	62.76	63.91	63.68	60.83	59.45	56.68	58.99	74.06	61.29	60.92	62.07	59.22	57.83	57.6	57.37	60.14	59.17	61.15	60.23
Mycoplasma_yeatsii	58.99	60.23	58.99	53.44	74.44	74.89	58.53	57.83	59.26	60.42	60.92	59.72	62.99	62.76	63.22	62.76	63.45	60.69	62.76	63.22	61.84	62.99	63.22	61.93	64.14	61.75	61.24	62.9	62.07	59.86	61.15	61.84	62.3	59.22	58.06	55.99	56.68	76.27	60.14	59.77	60.69	57.37	57.14	56.68	57.83	58.99	60.32	60.23	60.69
Mycoplasma_putrefaciens	58.29	60.23	58.06	51.38	71.56	72.89	58.76	56.91	59.03	60.65	59.54	58.56	63.45	61.61	62.07	61.84	62.99	59.31	62.76	62.07	61.38	63.22	62.07	62.16	63.22	61.29	61.47	61.98	62.07	58.72	61.15	61.38	61.84	58.53	57.6	55.3	56.91	73.61	59.91	60.23	60.69	57.6	57.14	55.99	56.68	57.6	60.55	60.46	60.69
Mycoplasma_phocicerebrale	62.95	54.05	63.39	50.11	56.68	57.51	53.97	64.27	64.57	66.29	62.39	64.06	64.3	65.63	64.75	65.85	64.08	62.17	64.08	62.97	64.75	63.19	64.52	63.8	63.19	62.08	62.25	62.89	66.67	65.34	61.37	66	66.23	75.66	76.97	85.59	72.59	57.6	77.85	54.98	56.11	77.85	83.84	86.24	84.06	79.17	60.49	59.29	63.5
Mycoplasma_phocidae	62.72	54.98	62.95	51.69	58.06	58.43	56.95	62.7	65.47	65.85	63.72	65.4	65.41	65.85	67.63	67.18	65.63	63.72	65.63	65.85	66.08	65.41	65.63	65.56	64.97	62.53	64.24	65.33	66	65.34	64.24	64.9	66.89	79.39	80.48	78.29	75	58.06	80.7	54.55	56.82	78.95	76.54	77.85	77.19	82.46	60.26	61.95	63.72
Mycoplasma_struthionis	62.5	53.39	62.05	52.14	57.83	57.97	53.53	61.8	66.59	68.08	64.82	67.19	66.96	65.19	66.96	66.96	66.08	64.16	66.96	65.63	65.85	65.63	66.74	66	64.97	64.08	63.36	65.11	67.33	64.68	63.58	67.11	66	80.26	80.26	76.75	75	58.99	84.43	55	54.55	79.82	75.88	75.88	77.63	84.87	60.93	60.62	64.38
Mycoplasma_maculosum	66.22	54.32	67.33	50.68	61.38	62.3	57.53	66.22	67.86	69.56	69.82	70	76.82	76.6	75.72	77.04	77.92	68.94	76.38	75.5	76.16	76.82	76.82	74.29	75.72	75.66	72.53	74.34	83.92	70.11	68.72	83.7	81.28	65.78	64.46	64.68	60.71	62.61	65.56	54.9	56.26	63.36	62.91	65.12	63.8	65.56	71.65	72.25	72.69
Mycoplasma_neurolyticum	71.11	54.9	72.51	50.34	62.9	63.36	55.13	72.48	74.16	73.78	84.65	74.44	72.79	70.58	71.46	70.04	69.69	88.16	70.04	71.68	70.13	72.35	73.23	68.28	71.68	71.84	66.08	70.95	69.98	67.47	69.82	69.09	69.76	66.81	65.04	61.06	63.72	63.16	64.38	55.91	55	65.27	63.5	61.95	63.72	66.15	69.96	71.65	65.12
Mycoplasma_phocirhinis	65.92	58.31	65.78	52.14	60.37	61.29	56.04	66.37	66.52	65.48	70.11	67.71	69.47	68.81	68.58	67.4	67.04	69.45	67.84	69.03	67.26	68.81	68.14	66.96	68.14	68.07	66.3	68.29	71.52	65.93	64.1	71.3	70.2	62.83	60.84	58.85	59.51	61.78	62.83	57.73	57.05	61.06	61.5	60.18	60.62	62.61	84.46	86.43	65.78
Mycoplasma_anserisalpingitidis	68.67	55.25	68.22	50.68	63.82	65.29	57.11	68.23	70.54	71.33	72.57	71.33	96.47	81.9	82.34	84.77	85.21	70.35	84.77	82.12	82.34	81.68	83.22	74.17	82.34	82.96	70.64	79.42	77.21	70.86	69.03	75.88	78.32	67.18	66.74	65.63	62.97	64.6	68.07	55.84	56.98	65.41	63.41	65.41	64.52	67.63	70.42	70.13	71.68
Mycoplasma_nasistruthionis	66.67	55.71	66.67	50.68	63.82	65.29	56.42	65.77	69.2	70.89	72.35	70.89	82.78	87.86	85.21	84.99	85.43	69.47	86.53	83.89	89.18	86.09	86.53	73.95	86.75	86.5	71.52	80.31	74.56	70.42	67.04	74.34	77.65	65.85	65.41	63.64	60.75	64.6	66.52	54.92	56.98	63.86	64.52	63.86	63.19	66.3	69.54	69.25	70.8
Mycoplasma_crocodyli	65.33	56.85	64.89	51.36	65.21	65.52	57.8	66	69.2	67.33	73.01	68.44	82.56	83	82.12	82.78	83	70.58	82.34	90.07	82.34	82.78	83.44	70.64	81.68	82.74	69.98	79.42	74.34	68.65	68.36	74.12	77.43	64.08	64.52	62.08	60.53	64.83	65.19	56.29	55.84	63.86	62.97	62.53	63.19	67.18	72.19	72.35	68.36
Mycoplasma_gallopavonis	68.44	57.53	68.89	52.27	64.52	64.6	57.57	67.79	70.09	71.78	73.45	72.22	82.12	95.81	86.31	86.53	85.43	69.25	87.42	84.77	94.7	85.65	87.2	75.5	84.33	86.73	71.96	81.64	74.34	70.2	70.58	74.56	77.21	66.74	66.74	65.41	61.42	65.98	67.41	56.98	58.35	66.08	64.3	64.52	63.64	67.85	70.86	70.8	70.13
Methanococcus_jannaschii	55.02	55.21	54.31	51.55	54.07	55.74	52.12	56.22	55.74	56.7	54.31	54.07	56.22	56.7	58.37	56.94	57.42	55.02	56.46	54.55	56.7	58.13	58.13	54.78	57.18	58.13	55.74	57.31	55.5	51.91	54.68	55.74	53.83	53.48	52.04	50.36	50.84	55.74	54.44	50.47	53.07	54.2	50.84	52.04	51.56	53.72	54.55	55.4	54.44
Pyrococcus_horikoshii	55.32	53.76	56.5	50.47	56.97	57.92	51.53	54.61	53.9	54.85	54.14	55.56	54.61	57.45	56.97	56.03	56.97	56.03	55.32	55.56	56.97	57.21	56.5	56.97	56.74	56.97	57.92	58.06	57.21	55.56	55.79	56.5	56.03	54.14	52.48	50.35	51.06	56.5	53.43	50.35	52.71	53.19	51.77	52.01	52.72	53.43	54.85	55.69	55.92
Palaeococcus_pacificus	56.03	54.91	56.97	50.7	58.49	59.81	53.86	54.85	56.26	56.97	56.47	57.68	57.21	58.87	59.34	57.68	59.81	57.18	57.21	56.97	58.16	57.92	58.87	58.59	57.21	58.16	58.59	59.95	60	57.18	54.35	58.59	59.06	55.53	52.94	52	52.24	57.31	54.82	50.35	52.22	54.82	53.41	53.65	54.12	54.59	58.12	57.78	56.6
Thermococcus_barophilus	56.03	54.44	56.97	50.94	57.31	58.63	53.63	54.14	55.56	56.5	56.47	56.74	57.21	58.63	58.87	57.68	59.1	56.94	57.21	57.21	57.68	57.68	58.16	57.88	56.97	58.16	57.18	59.48	59.53	56.94	54.82	58.12	58.12	56.24	53.18	52.24	52.94	55.9	55.06	50.59	51.52	54.12	53.41	54.35	53.65	54.59	56.94	56.84	56.37
Methanotorris_formicicus	54.42	53.19	53.94	51.67	54.65	55.85	51.75	54.42	54.18	55.37	53.22	53.94	54.42	56.09	57.04	55.37	56.8	55.13	55.61	53.22	55.61	57.04	56.56	54.18	55.61	55.37	54.89	55.98	56.09	51.79	52.87	55.85	55.13	53.35	52.39	49.52	52.15	55.13	53.83	50.23	54.23	53.59	49.76	50.24	50.72	52.15	53.7	54.07	52.87
Campylobacter_jejuni	54.35	52.28	53.38	51.33	56.76	57.25	53	52.9	57.97	55.8	55.07	55.07	53.62	53.14	53.62	53.86	51.69	54.35	52.66	53.14	53.14	54.59	53.86	57.49	54.59	53.62	56.28	53.86	56.28	53.62	52.78	56.76	54.35	53.75	52.06	50.85	51.82	57.97	53.75	50.12	51.8	54.24	52.3	51.09	51.82	52.78	53.62	54.24	55.21
Coxiella_burnetii	53.76	53.86	54.23	49.77	55.29	55.87	52.35	53.76	52.82	54.23	53.05	53.52	55.16	54.23	54.46	53.52	54.69	52.58	53.05	53.76	54.69	53.99	54.23	54.23	53.99	54.35	53.76	54.35	53.65	55.63	52.71	53.88	52.24	53.07	52.12	50.59	49.06	58.22	52.83	53.4	55.04	51.18	50.12	50.59	51.76	52.36	54.23	54.35	53.88
Synechococcus_elongatus	54.35	55.14	54.12	53.05	58.02	58.59	55.14	54.12	56.24	56.47	57.18	58.12	56	56.47	57.41	55.53	56.47	55.29	56.24	55.76	56	56.94	56.71	57.88	56.24	56.6	58.12	57.55	56.6	55.76	54.25	55.9	56.13	55.08	53.19	50.83	52.01	59.29	53.9	55.24	57.81	53.19	50.59	51.3	52.48	53.19	56.47	57.08	54.59
Escherichia_coli	54.33	57.31	54.8	52.2	59.25	59.25	55.01	55.27	56.1	56.81	53.86	55.63	54.8	58.08	56.91	57.61	57.14	53.4	57.61	57.14	58.08	56.67	57.14	54.8	56.67	55.5	55.27	56.57	55.74	56.44	52.82	55.97	55.04	56.21	55.27	53.85	52.69	59.02	55.5	53.49	55.58	55.5	53.38	53.38	54.31	56.67	56.91	56.1	53.99
Bacillus_subtilis	57.94	57.81	60.28	53.02	61.92	61.92	56.31	57.48	60.19	60.42	59.53	59.72	61.21	63.32	61.68	62.62	61.45	58.6	60.51	61.45	62.38	62.15	61.45	59.3	61.45	62.3	57.91	61.12	58.51	59.07	58.74	58.28	58.74	56.54	55.61	54.67	53.74	64.57	57.24	53.15	55.01	55.84	54.67	55.84	54.91	55.84	61.63	61.31	58.74
Staphylococcus_aureus	57.41	54.52	57.41	50.46	60.56	62.04	53.72	56.25	58.24	57.77	57.87	56.84	59.72	62.73	62.73	61.34	60.65	57.18	61.81	62.27	63.43	61.57	62.04	56.48	62.04	62.18	56.48	60.32	57.08	56.48	57.08	56.61	55.68	55.81	53.95	51.86	51.4	64.58	55.35	53.36	53.6	53.49	51.86	52.56	52.79	54.65	59.95	61.02	56.12
Enterococcus_hirae	59.21	59.07	59.77	51.39	61.77	62.94	57.67	59.21	61.07	60.05	61.11	59.58	62.7	64.34	65.03	63.72	62.47	60.65	63.72	63.17	64.1	64.57	64.57	60.79	64.8	64.25	61.02	63.08	60.23	60.42	61.02	60.93	60.23	59.44	58.28	54.08	54.78	64.04	58.28	55.22	56.15	56.41	55.94	55.94	56.18	58.04	62.04	62.41	60.93
Streptococcus_pneumoniae	56.48	55.2	57.27	49.77	59.95	60.19	54.15	55.56	58.56	57.54	56.19	56.15	59.72	62.5	62.04	60.6	59.26	55.96	59.91	59.95	61.81	61.11	61.34	56.22	60.42	60.79	56.45	60.09	54.97	57.01	58.29	55.89	56.12	55.56	54.63	52.31	53.24	63.68	55.32	52.87	53.79	54.63	52.55	53.47	53.47	55.32	57.57	57.93	56.35
Saccharomyces_cerevisiae	48.47	48.49	48	46.31	51.17	51.41	48.49	47.06	52.25	51.54	50	48.94	50	50.7	50.23	50.7	51.41	50	50.94	50.94	51.17	50.7	50.94	49.18	49.77	50.82	49.88	51.53	50.23	47.78	50.23	49.77	50.7	50.93	50	49.07	50.23	52.46	51.64	46.99	49.07	50.93	49.77	49.77	49.53	50.93	48.01	50.47	49.3
Trypanosoma_brucei	48.58	48.37	47.39	49.18	49.06	49.88	48.48	47.63	50.71	50.48	48.82	50	47.52	51.06	50.35	48.94	50.12	48.82	49.41	48.46	50.35	49.65	49.41	49.88	48.46	48.94	49.88	50.71	49.41	47.76	46.93	49.18	48.47	51.05	49.88	46.84	50.12	50	49.41	46.98	47.91	51.05	48.24	47.31	47.54	49.88	49.65	50.24	49.06
Drosophila_melanogaster	45.88	46.31	45.65	47.58	49.18	50.47	47.7	45.65	47.52	47.28	45.31	46.1	48.59	47.89	46.95	48.59	48.36	47.18	48.12	47.42	47.42	47.65	47.42	49.41	46.01	48.12	50.59	47.53	48.24	46.84	47.42	48.01	48.95	47.55	46.62	45.92	46.39	48.01	47.55	46.21	48.97	46.85	45.92	45.92	45.69	45.92	46.6	47.18	49.3
Homarus_gammarus	48.46	46.39	48.7	46.64	50.35	50.94	48.6	47.75	50.36	49.88	47.53	47.51	48.58	48.11	48.35	48.11	48.58	48.71	47.64	48.82	47.88	48.35	48.82	50.47	46.46	49.06	50.23	47.99	49.3	47.42	48.24	48.83	48.83	47.43	48.13	45.33	47.43	49.65	48.6	47.32	48.72	48.13	46.26	45.56	47.2	47.66	47.42	48	48.71
Homo_sapiens	49.06	48.36	47.88	47.33	48.24	50.59	48.36	46.7	49.05	50	48.47	46.45	52	51.29	50.35	50.12	51.53	48.94	49.41	52.71	50.35	50.35	50.35	51.64	49.88	50.47	50.94	50	50.82	49.53	49.18	49.65	51.76	49.41	48.71	48.01	47.78	50.23	51.76	45.92	48.25	48.95	49.88	47.31	48.48	48.71	48.36	48.24	51.05
Chloroflexus_Aurantiacus	55.76	53.76	57.18	52.58	60	59.76	49.06	55.29	56.84	57.08	54.82	56.84	57.18	57.18	56.71	57.18	56.94	55.29	57.88	56	57.18	56.94	56.94	58.12	57.88	56	56.71	56.6	56.94	55.06	55.19	56.94	56.71	54.01	51.18	51.18	50.47	61.18	52.83	51.76	54.59	52.12	50.24	50.24	50.24	51.89	56.94	56.84	56.13
Anaerostipes_Caccae	53.43	55.71	53.19	49.53	56.6	56.03	53.69	52.72	54.98	54.74	55.76	54.27	57.68	57.21	56.03	56.26	56.5	55.53	55.79	56.74	57.45	56.5	56.5	57.41	55.08	56.74	56.71	56.87	57.41	55.29	55.9	57.65	57.65	53.77	52.59	52.36	51.89	58.02	52.59	52.08	53.24	53.3	52.12	52.36	51.42	52.59	55.53	56.13	55.66
Lactobacillus_Gasseri	58.88	57.58	60.37	51.16	62.38	61.92	54.42	60.98	60.05	60.89	60.65	60.66	62.38	63.79	64.49	62.09	60.98	60.19	61.63	61.92	63.08	63.32	63.79	60.23	63.32	63.23	58.84	63	61.31	56.15	59.07	62	60.61	56.07	55.37	53.5	54.44	62.65	56.07	56.38	57.54	57.24	54.44	55.37	54.67	56.78	60.65	61.25	59.91
Streptococcus_Suis	55.2	54.38	56.58	49.43	60.51	60.51	53.35	54.97	56.94	56.25	55.63	54.63	59.82	60.97	60.74	60.05	58.66	55.17	59.35	59.12	60.51	60.51	60.28	55.4	60.05	60.65	56.09	59.95	54.61	57.7	56.68	55.3	55.99	53.81	53.58	51.73	52.66	63.59	54.73	53.69	54.38	54.5	52.19	52.89	52.66	54.27	57.93	57.6	56.45
[truncated: 49 more columns]
