# Supplementary material for: Evidence for the Rapid and Divergent Evolution of Mycoplasmas: Structural and Phylogenetic Analysis of Enolases
Source: Front Mol Biosci. 2022 Jan 25;8:811106. doi: 10.3389/fmolb.2021.811106 (PMC8822174; doi:10.3389/fmolb.2021.811106)
Supplement: Supplementary file 8 [file DataSheet2.CSV]

Dataset S2. Sequence similarity matrix between two enolases from different Streptococccus species (%).
	1:Streptococcus_pneumoniae	2:Streptococcus_suis	3:Streptococcus_pyogenes	4:Staphylococcus_aureus	5:Streptococcus_mitis	6:Streptococcus_australis	7:Streptococcus_salivarius	8:Streptococcus_anginosus	9:Streptococcus_constellatus	10:Streptococcus_intermedius	11:Streptococcus_himalayensis	12:Streptococcus_massiliensis	13:Streptococcus_cristatus	14:Streptococcus_parasanguinis	15:Streptococcus_oralis	16:Streptococcus_infantis	17:Streptococcus_sanguinis	18:Streptococcus_pseudopneumoniae	19:Streptococcus_gordonii	20:Streptococcus_sobrinus	21:Streptococcus_downei	22:Streptococcus_merionis	23:Streptococcus_gallolyticus	24:Streptococcus_ovis	25:Streptococcus_orisasini	26:Streptococcus_ratti	27:Streptococcus_uberis	28:Streptococcus_minor	29:Streptococcus_didelphis	30:Streptococcus_porcinus	31:Streptococcus_iniae	32:Streptococcus_varani	33:Streptococcus_dysgalactiae	34:Streptococcus_henryi	35:Streptococcus_canis	36:Streptococcus_ictaluri	37:Streptococcus_agalactiae	38:Streptococcus_equi	39:Streptococcus_thermophilus	40:Streptococcus_pharyngis	41:Methanococcus_jannaschii	42:Campylobacter_jejuni	43:Coxiella_burnetii	44:Synechococcus_elongatus	45:Escherichia_coli	46:Bacillus_subtilis	47:Enterococcus_hirae	48:Saccharomyces_cerevisiae	49:Trypanosoma_brucei
1:Streptococcus_pneumoniae	100	93.78	93.55	82.13	99.54	99.31	94.7	95.39	96.08	96.54	97	96.54	96.54	97	97.47	97.7	97.93	98.62	98.39	91.2	91.2	92.86	92.59	92.63	93.29	93.52	92.63	92.86	93.09	93.32	93.55	93.32	93.55	93.55	93.78	93.78	93.78	94.24	94.47	94.01	52.63	53.38	61.88	60.61	59.15	72.03	83.02	49.88	48.94
2:Streptococcus_suis	93.78	100	96.55	81.48	93.78	93.55	91.47	90.09	90.55	91.01	93.09	93.09	92.86	92.86	92.86	92.63	94.47	93.78	94.7	91.45	91.92	90.78	90.97	95.63	92.13	91.9	94.94	96.78	96.09	95.63	96.09	96.55	96.32	97.01	96.55	96.55	95.17	97.24	91.71	93.09	52.39	52.66	60.33	60.24	59.02	71.63	80.51	50.59	49.88
3:Streptococcus_pyogenes	93.55	96.55	100	81.94	93.55	93.32	90.55	90.55	91.24	91.71	92.86	92.86	91.71	92.4	92.63	92.63	93.32	93.32	93.32	92.61	92.61	90.78	91.2	95.63	91.67	91.44	97.01	95.63	97.01	97.24	97.24	95.4	98.62	97.47	98.85	99.31	96.32	98.62	91.24	93.32	52.87	52.17	60.09	59.53	58.78	71.63	80.51	50.12	49.41
4:Staphylococcus_aureus	82.13	81.48	81.94	100	81.67	81.44	80.97	81.67	81.21	81.67	82.13	82.6	81.9	81.9	82.13	81.9	81.21	81.67	81.44	80.79	80.79	80.97	82.56	81.48	83.02	83.02	82.41	80.56	81.48	81.71	81.94	80.56	81.71	81.71	81.48	81.48	81.94	81.71	81.67	82.83	55.02	53.62	58.69	60.94	58.78	74.53	74.13	50.94	49.76
5:Streptococcus_mitis	99.54	93.78	93.55	81.67	100	99.31	94.7	94.93	95.62	96.08	97	96.54	96.54	97	97.47	97.7	97.93	98.62	98.39	90.74	90.74	92.86	92.13	92.63	93.29	93.52	92.63	92.86	93.09	93.32	93.55	93.32	93.55	93.55	93.78	93.78	93.78	94.24	94.47	94.01	52.63	53.62	61.88	60.38	58.92	71.56	82.56	49.88	48.94
6:Streptococcus_australis	99.31	93.55	93.32	81.44	99.31	100	94.47	95.16	95.39	95.85	96.77	96.31	96.31	96.77	97.24	97.47	97.7	98.39	98.16	90.97	90.97	92.63	91.9	92.4	93.06	93.29	92.4	92.63	92.86	93.09	93.32	93.09	93.32	93.32	93.55	93.55	93.55	94.47	94.24	93.78	52.63	53.62	61.41	60.14	58.45	71.79	82.33	50.12	48.94
7:Streptococcus_salivarius	94.7	91.47	90.55	80.97	94.7	94.47	100	94.01	94.7	95.16	95.39	96.54	96.08	97.47	95.62	96.77	94.24	95.62	94.7	88.66	88.89	91.01	91.9	90.55	93.06	93.29	90.55	89.86	90.55	91.24	91.47	90.32	91.01	92.17	91.24	91.24	92.17	91.01	97	91.71	51.91	53.14	60	59.43	57.75	70.63	81.4	49.18	49.17
8:Streptococcus_anginosus	95.39	90.09	90.55	81.67	94.93	95.16	94.01	100	97.93	97.93	95.39	95.85	95.39	96.08	95.85	96.31	93.55	95.85	94.01	90.05	89.81	90.78	92.13	89.86	91.67	91.9	89.4	88.94	89.63	90.32	90.09	89.4	90.32	90.32	90.55	91.24	90.78	91.47	93.78	91.24	52.15	53.14	60.71	60.14	57.98	71.56	81.86	49.18	48.7
9:Streptococcus_constellatus	96.08	90.55	91.24	81.21	95.62	95.39	94.7	97.93	100	99.54	96.31	96.31	96.54	96.77	97	97	94.24	96.54	94.7	89.35	89.12	91.01	92.82	90.78	92.13	92.36	90.09	89.86	90.32	91.01	90.78	90.32	91.01	90.78	91.24	91.94	91.47	91.47	94.93	92.17	52.39	52.9	61.65	59.67	58.22	71.1	82.09	49.18	48.7
10:Streptococcus_intermedius	96.54	91.01	91.71	81.67	96.08	95.85	95.16	97.93	99.54	100	96.77	96.31	97	97.24	97.47	97.47	94.7	97	95.16	89.81	89.58	91.24	93.29	91.24	92.36	92.59	90.55	90.32	90.78	91.47	91.24	90.78	91.47	91.24	91.71	92.4	91.94	91.94	95.39	92.4	52.63	53.14	61.65	59.91	58.45	71.33	82.56	49.18	48.7
11:Streptococcus_himalayensis	97	93.09	92.86	82.13	97	96.77	95.39	95.39	96.31	96.77	100	97.24	98.16	97.24	98.62	97.93	95.62	98.39	96.08	89.81	89.58	92.86	92.36	93.32	93.06	93.29	91.94	91.94	92.17	92.86	93.09	91.94	93.32	93.32	93.55	93.09	92.86	93.55	95.85	92.86	53.11	53.38	61.18	60.38	58.92	71.79	82.09	49.88	49.65
12:Streptococcus_massiliensis	96.54	93.09	92.86	82.6	96.54	96.31	96.54	95.85	96.31	96.31	97.24	100	97.24	98.39	97.7	98.16	95.62	97.47	96.08	90.97	90.74	92.17	93.29	93.09	94.91	95.14	91.94	91.47	91.94	93.09	92.86	91.47	93.32	92.86	93.55	93.55	93.55	93.55	95.85	94.01	53.11	52.66	60.47	60.14	58.69	71.33	82.33	50.35	49.88
13:Streptococcus_cristatus	96.54	92.86	91.71	81.9	96.54	96.31	96.08	95.39	96.54	97	98.16	97.24	100	97.7	99.08	97.7	96.08	97.93	96.54	89.58	89.35	91.71	92.59	92.86	93.75	93.98	91.01	91.47	91.01	91.71	91.94	91.47	92.17	92.86	92.4	91.94	93.09	92.4	96.77	93.09	52.87	53.38	60.71	59.91	57.98	71.1	81.86	49.65	49.65
14:Streptococcus_parasanguinis	97	92.86	92.4	81.9	97	96.77	97.47	96.08	96.77	97.24	97.24	98.39	97.7	100	97.93	98.85	96.31	97.93	96.77	90.74	90.74	92.17	93.29	92.86	94.68	94.91	91.94	91.71	91.94	93.09	92.86	92.17	92.86	93.09	93.09	93.09	93.55	93.09	96.08	93.32	52.39	53.38	60.94	60.14	58.45	71.79	82.56	49.65	49.17
15:Streptococcus_oralis	97.47	92.86	92.63	82.13	97.47	97.24	95.62	95.85	97	97.47	98.62	97.7	99.08	97.93	100	98.39	96.08	98.85	96.54	90.51	90.28	92.4	92.59	93.32	93.75	93.98	91.94	91.94	91.94	92.63	92.86	91.94	93.09	93.09	93.32	92.86	93.55	93.32	96.08	93.55	53.11	53.38	60.94	60.38	58.22	71.33	82.09	49.88	49.65
16:Streptococcus_infantis	97.7	92.63	92.63	81.9	97.7	97.47	96.77	96.31	97	97.47	97.93	98.16	97.7	98.85	98.39	100	96.31	98.62	96.77	90.97	90.97	92.86	93.06	92.63	94.21	94.44	91.94	91.71	92.17	93.09	92.86	92.17	92.86	93.32	93.09	93.32	93.55	93.32	96.08	93.55	52.87	53.38	61.18	60.85	58.69	71.56	82.79	50.12	49.41
17:Streptococcus_sanguinis	97.93	94.47	93.32	81.21	97.93	97.7	94.24	93.55	94.24	94.7	95.62	95.62	96.08	96.31	96.08	96.31	100	97	99.54	90.74	90.74	91.47	91.44	92.63	93.06	93.29	92.4	94.24	92.86	93.09	93.32	94.47	93.55	93.55	93.55	93.55	94.01	94.01	94.01	93.55	52.39	53.14	61.88	59.91	58.69	71.79	82.09	50.59	49.41
18:Streptococcus_pseudopneumoniae	98.62	93.78	93.32	81.67	98.62	98.39	95.62	95.85	96.54	97	98.39	97.47	97.93	97.93	98.85	98.62	97	100	97.47	90.51	90.51	93.09	92.59	93.55	93.75	93.98	92.4	92.86	92.86	93.09	93.32	92.86	93.32	93.32	93.55	93.55	93.55	94.01	95.39	93.09	52.87	53.86	61.18	60.61	58.45	71.79	82.09	49.88	49.17
19:Streptococcus_gordonii	98.39	94.7	93.32	81.44	98.39	98.16	94.7	94.01	94.7	95.16	96.08	96.08	96.54	96.77	96.54	96.77	99.54	97.47	100	90.74	90.74	91.71	91.9	92.86	93.52	93.75	92.4	94.01	92.86	93.09	93.32	94.47	93.32	93.55	93.55	93.55	94.01	94.01	94.47	94.01	52.39	53.38	61.88	60.14	58.69	71.56	82.56	50.35	49.41
20:Streptococcus_sobrinus	91.2	91.45	92.61	80.79	90.74	90.97	88.66	90.05	89.35	89.81	89.81	90.97	89.58	90.74	90.51	90.97	90.74	90.51	90.74	100	99.31	87.04	91.42	90.3	92.11	92.11	91.69	90.07	92.15	93.3	92.61	89.84	93.3	92.84	93.07	92.84	93.53	93.53	89.12	90.51	53.83	52.66	59.39	59.76	57.14	71.73	79.25	50.47	48.69
21:Streptococcus_downei	91.2	91.92	92.61	80.79	90.74	90.97	88.89	89.81	89.12	89.58	89.58	90.74	89.35	90.74	90.28	90.97	90.74	90.51	90.74	99.31	100	87.04	91.42	90.3	92.11	92.11	92.15	90.53	92.61	93.53	93.07	90.3	93.3	93.3	93.07	92.84	93.76	93.53	89.12	90.28	53.59	52.9	59.62	60	57.14	71.73	79.02	50.47	48.69
22:Streptococcus_merionis	92.86	90.78	90.78	80.97	92.86	92.63	91.01	90.78	91.01	91.24	92.86	92.17	91.71	92.17	92.4	92.86	91.47	93.09	91.71	87.04	87.04	100	89.81	91.47	89.12	88.89	89.86	90.32	90.55	90.78	91.47	90.32	91.71	91.94	91.24	91.01	89.4	91.47	91.47	89.86	53.35	53.86	60.71	59.67	60.8	72.26	82.09	49.88	49.88
23:Streptococcus_gallolyticus	92.59	90.97	91.2	82.56	92.13	91.9	91.9	92.13	92.82	93.29	92.36	93.29	92.59	93.29	92.59	93.06	91.44	92.59	91.9	91.42	91.42	89.81	100	90.51	94.91	94.68	91.2	90.05	91.44	92.13	91.9	89.81	91.44	91.44	91.2	91.9	92.13	91.2	93.06	92.13	53.24	52.54	59.91	59.81	58.12	71.43	80.84	50.35	48.93
24:Streptococcus_ovis	92.63	95.63	95.63	81.48	92.63	92.4	90.55	89.86	90.78	91.24	93.32	93.09	92.86	92.86	93.32	92.63	92.63	93.55	92.86	90.3	90.3	91.47	90.51	100	91.9	91.67	93.56	97.47	95.4	95.17	95.17	96.55	96.78	95.4	96.32	95.86	93.79	95.86	90.78	91.47	53.11	52.9	60.09	59.53	58.78	71.4	80.74	49.88	49.65
25:Streptococcus_orisasini	93.29	92.13	91.67	83.02	93.29	93.06	93.06	91.67	92.13	92.36	93.06	94.91	93.75	94.68	93.75	94.21	93.06	93.75	93.52	92.11	92.11	89.12	94.91	91.9	100	99.54	91.67	90.74	92.36	93.29	92.59	90.74	92.59	92.82	92.36	92.36	93.98	92.13	93.52	94.68	53.24	53.27	60.85	61.23	58.12	71.66	80.61	51.29	49.88
26:Streptococcus_ratti	93.52	91.9	91.44	83.02	93.52	93.29	93.29	91.9	92.36	92.59	93.29	95.14	93.98	94.91	93.98	94.44	93.29	93.98	93.75	92.11	92.11	88.89	94.68	91.67	99.54	100	91.44	90.51	92.13	93.06	92.36	90.51	92.36	92.59	92.13	92.13	93.75	91.9	93.29	94.44	53.48	53.27	60.85	61.23	58.12	71.9	80.37	50.82	49.64
27:Streptococcus_uberis	92.63	94.94	97.01	82.41	92.63	92.4	90.55	89.4	90.09	90.55	91.94	91.94	91.01	91.94	91.94	91.94	92.4	92.4	92.4	91.69	92.15	89.86	91.2	93.56	91.67	91.44	100	94.02	95.86	97.24	98.16	93.79	96.55	96.55	96.78	96.78	96.78	96.32	90.78	92.4	53.11	53.38	60.09	60	58.78	71.86	80.28	50.35	49.65
28:Streptococcus_minor	92.86	96.78	95.63	80.56	92.86	92.63	89.86	88.94	89.86	90.32	91.94	91.47	91.47	91.71	91.94	91.71	94.24	92.86	94.01	90.07	90.53	90.32	90.05	97.47	90.74	90.51	94.02	100	95.86	94.71	95.17	98.85	95.86	95.4	95.86	95.86	93.79	95.86	90.09	91.01	51.91	52.42	60.33	59.06	58.08	71.4	79.35	49.41	49.17
29:Streptococcus_didelphis	93.09	96.09	97.01	81.48	93.09	92.86	90.55	89.63	90.32	90.78	92.17	91.94	91.01	91.94	91.94	92.17	92.86	92.86	92.86	92.15	92.61	90.55	91.44	95.4	92.36	92.13	95.86	95.86	100	96.55	97.47	95.63	97.47	97.24	97.24	97.24	95.4	97.01	91.01	92.4	52.63	52.9	60.56	60.47	59.02	71.63	80.74	50.35	49.41
30:Streptococcus_porcinus	93.32	95.63	97.24	81.71	93.32	93.09	91.24	90.32	91.01	91.47	92.86	93.09	91.71	93.09	92.63	93.09	93.09	93.09	93.09	93.3	93.53	90.78	92.13	95.17	93.29	93.06	97.24	94.71	96.55	100	98.16	94.48	98.16	97.7	97.93	97.47	97.7	97.47	91.47	92.63	53.11	53.38	60.8	60.47	59.02	71.86	81.21	50.35	49.17
31:Streptococcus_iniae	93.55	96.09	97.24	81.94	93.55	93.32	91.47	90.09	90.78	91.24	93.09	92.86	91.94	92.86	92.86	92.86	93.32	93.32	93.32	92.61	93.07	91.47	91.9	95.17	92.59	92.36	98.16	95.17	97.47	98.16	100	94.94	98.16	98.16	97.93	97.01	97.01	97.47	91.71	93.09	52.87	53.38	60.8	60.47	59.25	71.86	80.97	50.59	49.65
32:Streptococcus_varani	93.32	96.55	95.4	80.56	93.32	93.09	90.32	89.4	90.32	90.78	91.94	91.47	91.47	92.17	91.94	92.17	94.47	92.86	94.47	89.84	90.3	90.32	89.81	96.55	90.74	90.51	93.79	98.85	95.63	94.48	94.94	100	95.63	95.17	95.63	95.63	93.56	95.63	90.55	91.01	51.91	52.66	60.8	59.06	58.78	71.4	79.58	50.12	49.65
33:Streptococcus_dysgalactiae	93.55	96.32	98.62	81.71	93.55	93.32	91.01	90.32	91.01	91.47	93.32	93.32	92.17	92.86	93.09	92.86	93.55	93.32	93.32	93.3	93.3	91.71	91.44	96.78	92.59	92.36	96.55	95.86	97.47	98.16	98.16	95.63	100	98.39	99.31	98.39	96.78	98.62	91.47	93.32	53.11	52.66	60.56	59.76	59.02	71.4	80.97	50.35	49.65
34:Streptococcus_henryi	93.55	97.01	97.47	81.71	93.55	93.32	92.17	90.32	90.78	91.24	93.32	92.86	92.86	93.09	93.09	93.32	93.55	93.32	93.55	92.84	93.3	91.94	91.44	95.4	92.82	92.59	96.55	95.4	97.24	97.7	98.16	95.17	98.39	100	98.16	97.24	96.78	97.93	92.4	93.09	52.39	52.9	60.33	60.47	59.25	71.63	81.21	50.35	49.65
35:Streptococcus_canis	93.78	96.55	98.85	81.48	93.78	93.55	91.24	90.55	91.24	91.71	93.55	93.55	92.4	93.09	93.32	93.09	93.55	93.55	93.55	93.07	93.07	91.24	91.2	96.32	92.36	92.13	96.78	95.86	97.24	97.93	97.93	95.63	99.31	98.16	100	98.62	97.01	98.85	91.71	93.32	52.63	52.42	60.09	59.76	58.55	70.93	80.74	50.35	49.65
36:Streptococcus_ictaluri	93.78	96.55	99.31	81.48	93.78	93.55	91.24	91.24	91.94	92.4	93.09	93.55	91.94	93.09	92.86	93.32	93.55	93.55	93.55	92.84	92.84	91.01	91.9	95.86	92.36	92.13	96.78	95.86	97.24	97.47	97.01	95.63	98.39	97.24	98.62	100	96.09	98.39	91.94	94.01	52.87	52.17	60.09	59.53	58.78	71.4	80.97	50.12	49.41
37:Streptococcus_agalactiae	93.78	95.17	96.32	81.94	93.78	93.55	92.17	90.78	91.47	91.94	92.86	93.55	93.09	93.55	93.55	93.55	94.01	93.55	94.01	93.53	93.76	89.4	92.13	93.79	93.98	93.75	96.78	93.79	95.4	97.7	97.01	93.56	96.78	96.78	97.01	96.09	100	96.55	92.86	93.09	53.35	53.14	60.33	60.47	58.78	70.7	80.74	50.82	50.12
38:Streptococcus_equi	94.24	97.24	98.62	81.71	94.24	94.47	91.01	91.47	91.47	91.94	93.55	93.55	92.4	93.09	93.32	93.32	94.01	94.01	94.01	93.53	93.53	91.47	91.2	95.86	92.13	91.9	96.32	95.86	97.01	97.47	97.47	95.63	98.62	97.93	98.85	98.39	96.55	100	91.47	93.32	52.87	52.66	60.09	60	59.02	72.09	80.97	50.35	49.41
39:Streptococcus_thermophilus	94.47	91.71	91.24	81.67	94.47	94.24	97	93.78	94.93	95.39	95.85	95.85	96.77	96.08	96.08	96.08	94.01	95.39	94.47	89.12	89.12	91.47	93.06	90.78	93.52	93.29	90.78	90.09	91.01	91.47	91.71	90.55	91.47	92.4	91.71	91.94	92.86	91.47	100	93.09	52.63	53.38	60.94	59.43	58.22	70.4	81.63	49.88	49.41
40:Streptococcus_pharyngis	94.01	93.09	93.32	82.83	94.01	93.78	91.71	91.24	92.17	92.4	92.86	94.01	93.09	93.32	93.55	93.55	93.55	93.09	94.01	90.51	90.28	89.86	92.13	91.47	94.68	94.44	92.4	91.01	92.4	92.63	93.09	91.01	93.32	93.09	93.32	94.01	93.09	93.32	93.09	100	52.63	51.93	60.47	60.61	57.98	71.79	80.93	50.59	49.88
41:Methanococcus_jannaschii	52.63	52.39	52.87	55.02	52.63	52.63	51.91	52.15	52.39	52.63	53.11	53.11	52.87	52.39	53.11	52.87	52.39	52.87	52.39	53.83	53.59	53.35	53.24	53.11	53.24	53.48	53.11	51.91	52.63	53.11	52.87	51.91	53.11	52.39	52.63	52.87	53.35	52.87	52.63	52.63	100	56.63	55.13	55.69	57.07	57.66	55.98	58.07	58.27
42:Campylobacter_jejuni	53.38	52.66	52.17	53.62	53.62	53.62	53.14	53.14	52.9	53.14	53.38	52.66	53.38	53.38	53.38	53.38	53.14	53.86	53.38	52.66	52.9	53.86	52.54	52.9	53.27	53.27	53.38	52.42	52.9	53.38	53.38	52.66	52.66	52.9	52.42	52.17	53.14	52.66	53.38	51.93	56.63	100	56.63	58.41	54.72	58.7	55.8	49.02	48.31
43:Coxiella_burnetii	61.88	60.33	60.09	58.69	61.88	61.41	60	60.71	61.65	61.65	61.18	60.47	60.71	60.94	60.94	61.18	61.88	61.18	61.88	59.39	59.62	60.71	59.91	60.09	60.85	60.85	60.09	60.33	60.56	60.8	60.8	60.8	60.56	60.33	60.09	60.09	60.33	60.09	60.94	60.47	55.13	56.63	100	61.03	58.35	60.8	62.44	46.54	47.97
44:Synechococcus_elongatus	60.61	60.24	59.53	60.94	60.38	60.14	59.43	60.14	59.67	59.91	60.38	60.14	59.91	60.14	60.38	60.85	59.91	60.61	60.14	59.76	60	59.67	59.81	59.53	61.23	61.23	60	59.06	60.47	60.47	60.47	59.06	59.76	60.47	59.76	59.53	60.47	60	59.43	60.61	55.69	58.41	61.03	100	61.47	62.12	64.24	49.16	49.76
45:Escherichia_coli	59.15	59.02	58.78	58.78	58.92	58.45	57.75	57.98	58.22	58.45	58.92	58.69	57.98	58.45	58.22	58.69	58.69	58.45	58.69	57.14	57.14	60.8	58.12	58.78	58.12	58.12	58.78	58.08	59.02	59.02	59.25	58.78	59.02	59.25	58.55	58.78	58.78	59.02	58.22	57.98	57.07	54.72	58.35	61.47	100	63.29	65.49	50.47	51.19
46:Bacillus_subtilis	72.03	71.63	71.63	74.53	71.56	71.79	70.63	71.56	71.1	71.33	71.79	71.33	71.1	71.79	71.33	71.56	71.79	71.79	71.56	71.73	71.73	72.26	71.43	71.4	71.66	71.9	71.86	71.4	71.63	71.86	71.86	71.4	71.4	71.63	70.93	71.4	70.7	72.09	70.4	71.79	57.66	58.7	60.8	62.12	63.29	100	75.58	51.31	51.54
47:Enterococcus_hirae	83.02	80.51	80.51	74.13	82.56	82.33	81.4	81.86	82.09	82.56	82.09	82.33	81.86	82.56	82.09	82.79	82.09	82.09	82.56	79.25	79.02	82.09	80.84	80.74	80.61	80.37	80.28	79.35	80.74	81.21	80.97	79.58	80.97	81.21	80.74	80.97	80.74	80.97	81.63	80.93	55.98	55.8	62.44	64.24	65.49	75.58	100	50.47	52.26
48:Saccharomyces_cerevisiae	49.88	50.59	50.12	50.94	49.88	50.12	49.18	49.18	49.18	49.18	49.88	50.35	49.65	49.65	49.88	50.12	50.59	49.88	50.35	50.47	50.47	49.88	50.35	49.88	51.29	50.82	50.35	49.41	50.35	50.35	50.59	50.12	50.35	50.35	50.35	50.12	50.82	50.35	49.88	50.59	58.07	49.02	46.54	49.16	50.47	51.31	50.47	100	59.43
49:Trypanosoma_brucei	48.94	49.88	49.41	49.76	48.94	48.94	49.17	48.7	48.7	48.7	49.65	49.88	49.65	49.17	49.65	49.41	49.41	49.17	49.41	48.69	48.69	49.88	48.93	49.65	49.88	49.64	49.65	49.17	49.41	49.17	49.65	49.65	49.65	49.65	49.65	49.41	50.12	49.41	49.41	49.88	58.27	48.31	47.97	49.76	51.19	51.54	52.26	59.43	100
50:Drosophila_melanogaster	46.59	47.76	47.06	48.83	46.59	47.06	46.59	46.12	46.35	46.35	46.82	47.06	46.82	46.35	47.06	46.82	46.82	46.82	46.82	46.93	46.93	46.12	47.06	47.29	48.24	47.76	47.53	47.29	47.29	47.29	47.53	47.29	47.29	47.06	46.82	47.06	47.76	47.53	47.06	47.53	56.16	47.22	47.62	50	53.9	50.12	50.24	65.05	59.35
51:Homarus_gammarus	47.88	49.29	47.88	49.88	47.88	48.35	47.88	47.41	47.88	48.11	48.58	48.35	48.58	47.88	48.35	48.35	48.35	48.35	48.35	48.23	48.23	47.88	48.23	48.82	47.99	48.23	48.35	48.82	47.88	47.88	48.11	48.82	47.88	48.11	47.88	47.88	48.35	48.35	47.88	47.88	55.77	48.66	47.61	50	51.3	50.48	50.12	64.35	59.06
52:Homo_sapiens	47.53	48	47.76	49.53	47.53	47.53	46.59	47.29	47.76	47.76	47.29	47.29	47.06	47.06	47.53	47.06	47.76	47.29	47.76	47.64	47.64	47.76	47.29	48.71	48	47.76	48	48.47	48.24	48	48.24	48.47	48	47.76	47.53	47.76	47.76	47.53	47.53	48.24	57.11	48.53	49.4	52.76	52.72	51.54	50.71	63.51	59.67
53:Chloroflexus_Aurantiacus	60.38	61.65	61.41	60.71	60.38	60.61	59.67	59.43	59.43	59.43	60.85	61.08	60.14	60.14	60.38	60.61	60.61	60.85	60.85	62.12	62.12	61.32	61.23	61.41	61.7	61.7	62.35	61.41	61.88	61.41	61.88	60.47	61.41	61.88	61.41	61.65	60.94	61.65	60.14	61.56	57.89	58.8	57.55	61.94	58.39	63.53	61.65	53.72	52.38
54:Anaerostipes_Caccae	58.25	57.88	58.12	58.16	57.78	58.02	56.37	58.02	58.02	58.02	57.78	57.08	57.55	57.31	57.78	57.31	58.02	57.78	58.02	58.63	58.63	58.96	57.82	57.65	58.29	58.06	58.59	57.65	58.12	58.12	58.59	58.12	58.35	57.88	58.35	58.35	58.12	58.35	57.31	58.96	56.4	55.16	54.98	59.06	64.37	60.71	63.29	51.44	52.01
55:Lactobacillus_Gasseri	68.53	68.84	69.3	67.06	68.53	68.76	67.13	69.23	69	68.76	68.76	68.76	69.23	68.76	69.23	68.53	69.23	68.53	69	69.39	69.39	69	69.32	67.67	69.32	69.32	69.77	67.91	68.6	69.07	69.3	67.67	68.84	68.84	68.84	68.84	69.53	69.3	68.3	69.46	58.61	55.31	59.15	61.41	62.59	69.53	69.84	50.12	52.02
[truncated: 6 more columns]
